# Supplementary material for: Non-Targeted Lipidomics Analysis of Characteristic Milk Using High-Resolution Mass Spectrometry (UHPLC-HRMS)
Source: Foods. 2025 Jun 12;14(12):2068. doi: 10.3390/foods14122068 (PMC12192209; doi:10.3390/foods14122068)
Supplement: Supplementary file 1 [file foods-14-02068-s001.zip]

Archive with 1 entries (1 files):
- foods-3667086-supplementary.xlsx
