# Supplementary material for: Non-Targeted Lipidomics Analysis of Characteristic Milk Using High-Resolution Mass Spectrometry (UHPLC-HRMS)
Source: Foods. 2025 Jun 12;14(12):2068. doi: 10.3390/foods14122068 (PMC12192209; doi:10.3390/foods14122068)
Supplement: Supplementary file 1 [file foods-14-02068-s001.zip › foods-3667086-supplementary.xlsx]

## Sheet: Sheet1
Rej	ID	LipidID	LipidGroup	Charge	CalcMz	BaseRt	Class	SubClass	AdductIon	SubMode	IonFormula	MolStructure	Area[s1-1]	Area[s1-2]	Area[s1-3]	Area[s1-4]	Area[s1-5]	Area[s1-6]	Area[s2-1]	Area[s2-2]	Area[s2-3]	Area[s2-4]	Area[s2-5]	Area[s2-6]	Area[s3-1]	Area[s3-2]	Area[s3-3]	Area[s3-4]	Area[s3-5]	Area[s3-6]	Area[s4-1]	Area[s4-2]	Area[s4-3]	Area[s4-4]	Area[s4-5]	Area[s4-6]	Area[s5-1]	Area[s5-2]	Area[s5-3]	Area[s5-4]	Area[s5-5]	Area[s5-6]	Area[s6-1]	Area[s6-2]	Area[s6-3]	Area[s6-4]	Area[s6-5]	Area[s6-6]	Area[s7-1]
FALSE	2	AcCa(2:0)+H	AcCa(2:0)+H	1	204.123	1.19981	AcCa	Fatty acyl carnitines	M+H		C9 H18 N1 O4	CC(=O)OC(CC(=O)[O-])C[N+](C)(C)C	2.22777e+06	2.18131e+06	2.13967e+06	2.14082e+06	2.09724e+06	2.10858e+06	2.69225e+06	2.62474e+06	2.52074e+06	2.93471e+06	2.82237e+06	2.71507e+06	1.08361e+06	946814	1.21087e+06	922838	864106	1.01901e+06	607784	429662	507150	558949	339597	366002	1.23344e+06	1.01367e+06	1.06322e+06	878723	1.1407e+06	1.044e+06	4.2938e+06	4.45585e+06	4.47677e+06	4.07095e+06	4.99695e+06	3.52049e+06	831838
FALSE	10	AcCa(20:3)+H	AcCa(20:3)+H	1	450.358	4.34611	AcCa	Fatty acyl carnitines	M+H		C27 H48 N1 O4	CC=CC=CC=CCCCCCCCCCCCCC(=O)OC(CC(=O)[O-])C[N+](C)(C)C	46883.3	47588.9	52865.6	39764.9	46540.7	45724.1	120649	113331	104438	118512	107541	108233	54687.3	70244	68928.7	57570.9	51503.2	62080.1	110982	94909.8	92488.6	90024.5	92961.9	102276	83294.6	90668.3	86454.3	100735	93696.5	108871	253556	248467	204667	254466	253999	200916	90791.8
FALSE	17	AcCa(4:0)+H	AcCa(4:0)+H	1	232.154	1.18908	AcCa	Fatty acyl carnitines	M+H		C11 H22 N1 O4	CCCC(=O)OC(CC(=O)[O-])C[N+](C)(C)C	507746	574901	523681	643891	554268	547260	730755	589753	440553	407083	593525	564123	115448	69974.5	1392.04	37908.8	2993.05	35767.2	65336.6	3562.69	46604	89883	2625.89	1988	721221	733104	724728	906330	790352	753764	1.38988e+06	1.0562e+06	1.45285e+06	1.1434e+06	1.32049e+06	992452	295844
FALSE	8	AcCa(5:0)+H	AcCa(5:0)+H	1	246.17	1.18449	AcCa	Fatty acyl carnitines	M+H		C12 H24 N1 O4	CCCCC(=O)OC(CC(=O)[O-])C[N+](C)(C)C	1.5852e+06	1.56116e+06	1.59489e+06	1.37115e+06	1.39725e+06	1.49029e+06	900746	856524	800394	853124	882247	762445	537038	587102	464332	508178	570818	513815	322919	211109	300766	280389	201625	186274	1.25879e+06	1.04709e+06	1.18949e+06	1.32344e+06	1.13037e+06	1.17457e+06	1.284e+06	1.23539e+06	1.03641e+06	920066	1.22312e+06	1.05864e+06	714446
FALSE	9	AcCa(6:0)+H	AcCa(6:0)+H	1	260.186	1.08501	AcCa	Fatty acyl carnitines	M+H		C13 H26 N1 O4	CCCCCC(=O)OC(CC(=O)[O-])C[N+](C)(C)C	1.40852e+06	1.41728e+06	1.418e+06	1.26921e+06	1.39436e+06	1.33809e+06	1.27937e+06	1.22676e+06	1.15709e+06	1.36585e+06	1.28413e+06	1.24257e+06	1.71429e+06	1.64941e+06	1.7717e+06	1.6713e+06	1.67633e+06	1.67703e+06	1.06178e+06	1.30822e+06	1.33343e+06	1.24668e+06	1.17193e+06	1.19461e+06	1.47374e+06	1.50891e+06	1.48458e+06	1.57327e+06	1.53669e+06	1.59979e+06	1.32349e+06	1.32311e+06	1.24735e+06	1.2453e+06	1.30389e+06	819668	1.31172e+06
FALSE	1095	Cer(d18:1_18:0)+HCOO	Cer(d36:1)+HCOO	-1	610.542	6.81333	Cer	acylsphingosines	M+HCOO		C37 H72 N1 O5	CCCCCCCCCCCCCC=CC(C(CO)NC(=O)CCCCCCCCCCCCCCCCC)O	123040	123702	107939	122648	148238	137177	162804	155191	145421	150980	162175	152009	10781.8	12516.5	0.135801	10090.5	7850.7	10031.6	0.226826	0.174568	0.279783	0.203955	3.49961	NP	159430	156164	171552	157840	154264	133013	41991.6	41011.2	51758.4	45332.6	53267.7	30468.9	30794.2
FALSE	1104	Cer(d16:0_22:0)+HCOO	Cer(d38:0)+HCOO	-1	640.589	7.58952	Cer	acylsphinganines	M+HCOO		C39 H78 N1 O5	CCCCCCCCCCCCCC(C(CO)NC(=O)CCCCCCCCCCCCCCCCCCCCC)O	5527.08	2973.69	1554.08	3404.52	3498.06	4194.51	1930.12	1963.49	1969.56	2377.58	NP	2262.02	15343.2	13888.6	3435.53	16024.2	11584	14864.2	4482.18	5232.25	5107.51	7108.2	4724.42	4070.85	6835.02	11072.7	4671.31	6626.63	8652.16	4657.63	111834	105876	101856	93389.9	106428	71781	91434.5
FALSE	1105	Cer(d16:0_23:0)+HCOO	Cer(d39:0)+HCOO	-1	654.604	7.83812	Cer	acylsphinganines	M+HCOO		C40 H80 N1 O5	CCCCCCCCCCCCCC(C(CO)NC(=O)CCCCCCCCCCCCCCCCCCCCCC)O	3412.29	4109.47	3721.84	3278.09	5311.73	1934.78	2053.63	2413.67	2740.15	1385.73	2745.45	2567.81	NP	838.919	NP	NP	NP	NP	NP	NP	NP	NP	NP	NP	5926.86	8400.43	8097.21	7416.28	6454.84	7159.34	152157	137276	136021	131556	134707	99631.8	108018
FALSE	1106	Cer(d16:0_24:0)+HCOO	Cer(d40:0)+HCOO	-1	668.62	8.16697	Cer	acylsphinganines	M+HCOO		C41 H82 N1 O5	CCCCCCCCCCCCCC(C(CO)NC(=O)CCCCCCCCCCCCCCCCCCCCCCC)O	10276.1	11417.1	11365	9374.42	13030.1	13914.7	7732.53	8523.08	9195.13	7619.48	11282.5	8592.3	35661.1	32120.9	751.569	31075.3	36500	35861.1	11455.9	10875.7	7907.78	13201.2	10535.4	13003.6	13484.9	13520.8	15839	15851.3	17770.5	16736.5	297788	288107	278840	280976	269364	188090	158275
FALSE	1068	Cer(d18:1_22:0)+HCOO	Cer(d40:1)+HCOO	-1	666.604	7.88837	Cer	acylsphingosines	M+HCOO		C41 H80 N1 O5	CCCCCCCCCCCCCC=CC(C(CO)NC(=O)CCCCCCCCCCCCCCCCCCCCC)O	930320	926037	748799	855311	904008	950232	922685	850106	765708	846339	807750	839201	30828.7	28446.7	NP	27329.2	31314.7	26502.8	NP	2779.56	2004.34	NP	3376.9	1248.34	394342	347833	388025	390917	401078	398004	600996	570661	569034	573185	525837	395015	454024
FALSE	1107	Cer(d18:0_23:0)+HCOO	Cer(d41:0)+HCOO	-1	682.635	8.41084	Cer	acylsphinganines	M+HCOO		C42 H84 N1 O5	CCCCCCCCCCCCCCCC(C(CO)NC(=O)CCCCCCCCCCCCCCCCCCCCCC)O	4007.46	5605.69	6665.8	5052.18	8793.89	7501.66	6500.75	5703.1	4826.15	5389.15	3770.58	3288.31	10278.2	10677.4	2153.56	9935.62	12132.1	11147.9	NP	3346.01	40.1408	46.8389	1980.55	75.8279	12308.4	13634.7	12029.2	16870.1	16415.6	16899.4	38804.7	20164.9	33798.7	18579.7	21998.3	20564.6	46757.7
FALSE	1081	Cer(d18:1_23:0)+HCOO	Cer(d41:1)+HCOO	-1	680.62	8.08429	Cer	acylsphingosines	M+HCOO		C42 H82 N1 O5	CCCCCCCCCCCCCC=CC(C(CO)NC(=O)CCCCCCCCCCCCCCCCCCCCCC)O	835698	28930.9	28500.8	886811	32152	30784.1	32543.2	168315	301746	26757.8	25405.8	27876.1	3188.17	5414.78	121.701	3045.09	3743.03	14438.7	3122.27	NP	NP	NP	1506.05	1515.69	175117	111086	117158	181597	111822	856404	217681	232541	219487	209907	189467	117765	65919.7
FALSE	1130	Cer(d18:0_24:0)+HCOO	Cer(d42:0)+HCOO	-1	696.651	8.98199	Cer	acylsphinganines	M+HCOO		C43 H86 N1 O5	CCCCCCCCCCCCCCCC(C(CO)NC(=O)CCCCCCCCCCCCCCCCCCCCCCC)O	6381.88	3915.25	7521.69	6366.68	8268.44	8440.97	5160.62	5459.15	5681.78	4979.31	4616.17	6825.84	47064.3	44493.7	3307.47	47015.6	54812.2	50414.2	18994.5	16921.2	18199.2	17177.8	17880.1	17502.9	13136.7	12235.9	15233.1	12071.9	12845.4	15017.5	181266	182158	185388	223485	182702	131604	39804.7
FALSE	1091	Cer(d18:0_24:1)+HCOO	Cer(d42:1)+HCOO	-1	694.635	8.0378	Cer	acylsphingosines	M+HCOO		C43 H84 N1 O5	CCCCCCCCCCCCCCCC(C(CO)NC(=O)CCCCCCCCCCCCCCCCCCCCC=CC)O	46.1906	28.1673	90.3737	131.287	1834.24	5.39731	5.96049	225.152	441.212	199.699	166.87	1649.33	69959.8	76316.9	0.0162671	74733.3	68584.5	72926.3	0.329268	0.415818	3.07651	1.46855	1.03077	9.55968	15679	17350.6	17987.9	17492.4	14753.2	17493.8	23408.5	28843.5	20491.7	22608.8	24279.6	14460.4	4653.73
FALSE	1093	Cer(d18:1_24:0)+HCOO	Cer(d42:1)+HCOO	-1	694.635	8.63777	Cer	acylsphingosines	M+HCOO		C43 H84 N1 O5	CCCCCCCCCCCCCC=CC(C(CO)NC(=O)CCCCCCCCCCCCCCCCCCCCCCC)O	1.10426e+06	1.30917e+06	1.33144e+06	1.1901e+06	1.35472e+06	1.4017e+06	1.18883e+06	1.11158e+06	1.01887e+06	1.15509e+06	1.12511e+06	1.08937e+06	79791.7	80728.9	2064.23	72529.1	72394.3	72732.4	19487	21950	21221.3	18438.7	24883.6	21836.9	756803	573904	651975	636631	675297	684287	1.02115e+06	948365	961153	986914	980253	438764	418979
FALSE	1092	Cer(d19:1_23:0)+HCOO	Cer(d42:1)+HCOO	-1	694.635	8.46207	Cer	acylsphingosines	M+HCOO		C43 H84 N1 O5	CCCCCCCCCCCCCCC=CC(C(CO)NC(=O)CCCCCCCCCCCCCCCCCCCCCC)O	34806.2	39029.1	36445	37703.9	42670.3	42149.2	36287.9	35119.8	33463.4	36514	30975.5	33840.2	5794.38	6835.2	2020.15	10436.5	13742.2	5011.17	19468.7	21950.9	21205.6	18400.1	24857.1	21839.2	211568	169220	158298	168185	168145	149559	359766	360365	354132	363119	343271	275906	99447.7
FALSE	1083	Cer(d18:1_24:1)+HCOO	Cer(d42:2)+HCOO	-1	692.62	7.82821	Cer	acylsphingosines	M+HCOO		C43 H82 N1 O5	CCCCCCCCCCCCCC=CC(C(CO)NC(=O)CCCCCCCCCCCCCCCCCCCCC=CC)O	238189	289381	295112	274301	288940	287242	311644	307191	298468	340863	317800	316108	121120	116149	1568.83	132001	127809	109690	9383.74	8875.29	12259.1	9353.85	9107.69	12346.9	461257	485026	487909	464151	508525	486765	131671	166496	163766	152222	149840	122086	33147.5
FALSE	1109	Cer(d19:1_24:0)+HCOO	Cer(d43:1)+HCOO	-1	708.651	8.77961	Cer	acylsphingosines	M+HCOO		C44 H86 N1 O5	CCCCCCCCCCCCCCC=CC(C(CO)NC(=O)CCCCCCCCCCCCCCCCCCCCCCC)O	111500	140102	142299	141575	146312	147413	142937	142765	140609	152469	156919	167935	9809.29	11213.4	NP	10662.1	11416.2	11944.1	NP	NP	1368.94	NP	909.359	997.67	162553	129611	147620	160227	161356	211293	283435	382739	269063	368595	393384	206997	32203.6
FALSE	1134	Cer(d20:1_24:0)+HCOO	Cer(d44:1)+HCOO	-1	722.667	9.34123	Cer	acylsphingosines	M+HCOO		C45 H88 N1 O5	CCCCCCCCCCCCCCC=CCC(C(CO)NC(=O)CCCCCCCCCCCCCCCCCCCCCCC)O	45648.8	56617.7	55200.1	50052.8	59710	57695.9	66707.7	68622.5	69583.2	69016.5	73552.4	66399.5	4555.07	2972.12	1340.33	3092.8	3048.97	2886.79	NP	NP	NP	NP	NP	NP	25472.4	22998.4	23027.5	26334.3	21413.4	24552.8	50311.6	51625.4	52938.1	54667.1	53569.5	36575.8	8065.62
FALSE	1115	Cer(t41:1)+HCOO	Cer(t41:1)+HCOO	-1	696.615	7.81983	Cer	phytoceramides	M+HCOO		C42 H82 N1 O6	CCCCCCCCCCCCCC(O)C(C(CO)NC(=O)CCCCCCCCCCCCCCCCCCCCC=CC)O	40402.4	39583.2	29067	36814.1	40892.9	36079.2	40686.5	40432.6	39616.5	43392.4	39215.8	38441.5	930.612	NP	NP	755.425	0.00860585	NP	NP	NP	NP	NP	NP	NP	7365.34	7515.13	9205.91	8549.62	6615.99	7628.3	6236.05	4361.16	2808.25	4449.75	6342.35	4246.22	10863.6
FALSE	1133	Cer(t42:1)+HCOO	Cer(t42:1)+HCOO	-1	710.63	8.27989	Cer	phytoceramides	M+HCOO		C43 H84 N1 O6	CCCCCCCCCCCCC=CC(O)C(C(CO)NC(=O)CCCCCCCCCCCCCCCCCCCCCCC)O	43348.6	51044.1	49992.8	52146.2	48212.7	53961.1	53344.6	52956.7	51832.6	58040.5	50128.5	47191.8	1024.1	901.823	1160.11	0.0174274	1990.84	1754.39	0.00535827	0.0107191	0.0111744	0.0113417	0.0115695	0.0111418	9630.76	5132.71	6383.42	8289.71	6191.65	11401	4467.44	4211.45	4717.42	5352.28	7679.46	4473.32	9571.93
FALSE	30	Ch+H-H2O	Ch+H-H2O	1	369.352	14.4114	Ch	cholesterol	M+H-H2O		C27 H45	OC1CCC2(C3CCC4(C(C3CC=C2C1)CCC4C(C)CCCC(C)C)C)C	2.17587e+06	2.14131e+06	2.16354e+06	2.5961e+06	2.5722e+06	2.23911e+06	1.35961e+06	1.38412e+06	1.38938e+06	1.75253e+06	1.32034e+06	1.5486e+06	2.4135e+07	2.41917e+07	2.15226e+07	1.99494e+07	2.05821e+07	2.31014e+07	3.12726e+07	2.60939e+07	2.61212e+07	3.0309e+07	2.62878e+07	2.89248e+07	9.21182e+06	9.4998e+06	8.29066e+06	1.04384e+07	9.8602e+06	9.67164e+06	668015	530293	540438	567802	464564	545035	9.27894e+06
FALSE	384	DAP(O-11:0_O-5:0)+H	DAP(O-16:0)+H	1	391.284	4.3712	DAP	dialkyl	M+H		C24 H39 O4	CCCCCOC(=O)C1=CC=CC=C1C(=O)OCCCCCCCCCCC	3.10284e+06	2.73536e+06	2.80558e+06	2.80501e+06	2.72334e+06	2.72616e+06	3.49849e+06	3.23496e+06	2.92646e+06	3.06388e+06	2.9702e+06	3.41337e+06	2.55819e+06	2.6402e+06	2.48532e+06	2.45307e+06	2.83854e+06	2.66003e+06	3.06941e+06	2.68991e+06	2.43935e+06	2.92318e+06	2.75967e+06	2.98799e+06	2.58862e+06	2.6583e+06	2.91932e+06	2.84537e+06	2.80445e+06	2.75947e+06	7.68882e+06	7.18581e+06	6.95755e+06	6.87118e+06	6.82115e+06	4.34169e+06	3.03638e+06
FALSE	385	DAP(O-12:0_O-4:0)+H	DAP(O-16:0)+H	1	391.284	5.11625	DAP	dialkyl	M+H		C24 H39 O4	CCCCOC(=O)C1=CC=CC=C1C(=O)OCCCCCCCCCCCC	2.90315e+06	2.87607e+06	2.82947e+06	2.659e+06	2.28399e+06	2.25616e+06	2.21218e+06	2.22529e+06	2.20747e+06	2.11949e+06	2.1245e+06	2.55789e+06	2.34362e+06	1.96464e+06	1.88458e+06	2.22913e+06	1.88964e+06	1.88144e+06	2.37177e+06	2.19809e+06	2.30689e+06	1.96989e+06	2.14255e+06	2.14349e+06	1.69438e+06	1.36399e+06	1.55665e+06	1.59191e+06	1.54963e+06	1.0238e+06	1.39159e+06	1.01611e+06	761185	997776	848884	1.11331e+06	1.37906e+06
FALSE	396	DAP(O-15:0_O-5:0)+H	DAP(O-20:0)+H	1	447.347	5.4135	DAP	dialkyl	M+H		C28 H47 O4	CCCCCOC(=O)C1=CC=CC=C1C(=O)OCCCCCCCCCCCCCCC	186209	209773	191701	213078	207284	182716	194658	188514	179749	203103	211977	166092	210626	214339	230992	228785	206479	231584	192003	198624	163125	196622	176630	174942	121945	131777	176580	147502	161156	201777	40099.8	116320	37314.4	90.8691	44.2318	7687.73	147125
FALSE	706	DG(6:0_12:0)+Na	DG(18:0)+Na	1	395.277	1.77939	DG	diacyl	M+Na		C21 H40 Na1 O5	CCCCCC(=O)OCC(CO)OC(=O)CCCCCCCCCCC	177843	262810	165649	59819.9	82377.7	62613.6	60697.7	41532.4	21789.8	6557.67	72009.5	7613.85	1.29908e+06	1.05694e+06	924911	1.11092e+06	1.061e+06	1.11089e+06	187186	128478	162187	154697	146796	119646	209137	168973	194759	199419	182229	170565	164946	256290	218964	262315	227990	120067	1.10153e+06
FALSE	938	DG(14:1_4:0)+Na	DG(18:1)+Na	1	393.261	1.41069	DG	diacyl	M+Na		C21 H38 Na1 O5	CCCC(=O)OCC(CO)OC(=O)CCCCCCCCCCC=CC	47919.6	66416.6	62897.6	70.0822	61880.2	58815.8	881.994	13778.6	26483.7	815.781	0	40713.2	151360	125553	119847	168954	142178	126448	0.0116619	526.559	0.00307609	19807.2	57318.1	49589.1	60886	24154.7	6.76484	63723.2	NP	5985.8	65953.8	60342.5	74393.7	64017.1	80850.8	9.7501	209944
FALSE	669	DG(10:0_10:0)+Na	DG(20:0)+Na	1	423.308	4.03449	DG	diacyl	M+Na		C23 H44 Na1 O5	CCCCCCCCCC(=O)OCC(CO)OC(=O)CCCCCCCCC	15979.3	9827.28	14452.5	21351.1	620250	618663	2950.29	4284.47	5559.08	3019.52	6621.21	5805.85	891960	396322	212464	223612	221599	234804	91313.8	91125.3	92295.4	95779.4	106902	57242	362381	177096	175740	1.16584e+06	227777	362293	548073	27072.2	427856	25786.5	25655	261528	1.01399e+06
FALSE	673	DG(4:0_16:0)+Na	DG(20:0)+Na	1	423.308	4.58144	DG	diacyl	M+Na		C23 H44 Na1 O5	CCCC(=O)OCC(CO)OC(=O)CCCCCCCCCCCCCCC	903452	714000	818026	954909	727815	806030	120234	101914	82176.8	88727.9	92635.6	83577.1	944649	737980	749204	780183	793856	698188	92999.4	82604.1	76830.3	110600	107365	116218	1.22186e+06	1.1593e+06	877891	1.13126e+06	952070	1.1264e+06	2.96472e+06	2.75552e+06	2.63255e+06	3.21353e+06	3.0788e+06	1.78161e+06	3.34024e+06
FALSE	670	DG(6:0_14:0)+Na	DG(20:0)+Na	1	423.308	4.34811	DG	diacyl	M+Na		C23 H44 Na1 O5	CCCCCC(=O)OCC(CO)OC(=O)CCCCCCCCCCCCC	511309	536176	420105	546883	549635	611355	88806.5	80744	71558.9	81861.9	74194.9	75072.7	474096	578346	509838	464899	527239	563914	30139.1	184535	49826	212800	202882	209172	792551	988586	1.10755e+06	838897	844034	868332	544549	449089	537667	519534	425552	258591	1.30106e+06
FALSE	416	DG(6:0_16:0)+Na	DG(22:0)+Na	1	451.339	5.15972	DG	diacyl	M+Na		C25 H48 Na1 O5	CCCCCC(=O)OCC(CO)OC(=O)CCCCCCCCCCCCCCC	947954	987830	915069	1.06132e+06	1.12163e+06	1.12631e+06	160578	161238	159656	171190	184246	174336	1.96764e+06	1.94529e+06	1.87784e+06	2.19766e+06	1.89183e+06	1.93466e+06	284239	352366	261047	248881	318826	302469	2.6257e+06	2.31662e+06	2.38586e+06	2.78888e+06	2.48305e+06	2.73562e+06	1.43283e+06	1.54144e+06	1.53021e+06	1.47912e+06	1.4074e+06	1.14281e+06	2.6481e+06
FALSE	408	DG(4:0_18:1)+NH4	DG(22:1)+NH4	1	444.368	4.60576	DG	diacyl	M+NH4		C25 H50 N1 O5	CCCC(=O)OCC(CO)OC(=O)CCCCCCCCCCCCCCC=CC	1.28387e+06	1.19013e+06	1.2174e+06	1.36524e+06	1.44763e+06	1.32957e+06	94289.4	90815.9	86079.8	96385.4	64434.1	85496.9	575827	895975	977448	826501	889278	803553	93448.2	70623.7	61170.3	75160.3	83782	69775.7	1.2352e+06	1.20977e+06	1.29784e+06	1.3593e+06	1.27664e+06	1.53138e+06	4.47277e+06	4.20572e+06	4.37725e+06	4.3812e+06	4.70378e+06	2.64659e+06	3.0715e+06
FALSE	411	DG(6:0_16:1)+NH4	DG(22:1)+NH4	1	444.368	4.81782	DG	diacyl	M+NH4		C25 H50 N1 O5	CCCCCC(=O)OCC(CO)OC(=O)CCCCCCCCCCCCC=CC	815318	803080	1.07158e+06	852665	838898	894629	34138.4	57118.8	79305.2	122176	46508.8	52530.2	305755	1.02921e+06	972960	273840	907244	860256	78669.4	73777.7	61929.4	75000.1	80783.3	68510.7	1.23788e+06	1.23772e+06	1.2437e+06	1.35121e+06	1.28685e+06	1.48796e+06	4.69688e+06	4.56026e+06	4.66797e+06	4.50358e+06	5.00354e+06	2.80163e+06	2.66839e+06
FALSE	710	DG(4:0_18:3)+NH4	DG(22:3)+NH4	1	440.337	1.47257	DG	diacyl	M+NH4		C25 H46 N1 O5	CCCC(=O)OCC(CO)OC(=O)CCCCCCCCCCC=CC=CC=CC	21522.8	27120.8	28410.9	26330	22503.1	22296.1	NP	#DIV/0!	#DIV/0!	NP	NP	NP	1.42049e+06	1.15562e+06	1.17694e+06	1.32229e+06	1.27203e+06	1.29919e+06	0.0415989	NP	6700.31	NP	0.206981	0.00426619	25603	23161.4	15.4263	26682	33982.3	21110.4	46729.8	46343.9	43364	43383.9	40245.6	37870.3	83962.2
FALSE	422	DG(8:0_16:0)+Na	DG(24:0)+Na	1	479.371	4.67714	DG	diacyl	M+Na		C27 H52 Na1 O5	CCCCCCCC(=O)OCC(CO)OC(=O)CCCCCCCCCCCCCCC	7.64743	2.74136	29597.1	3564.41	25405.9	7683.27	3359.35	2989.34	2577.78	6647.14	9.6272	2559.99	964295	867314	4.23715	248138	538241	921542	22708.1	11933	28358.1	23921.3	15894.6	21485	15385.1	3.55796	23527.5	5064.43	9559.19	2544.9	5345.9	5987.21	1.73423	12409.8	8879.07	2672.79	16399.9
FALSE	423	DG(10:0_14:0)+NH4	DG(24:0)+NH4	1	474.415	5.43394	DG	diacyl	M+NH4		C27 H56 N1 O5	CCCCCCCCCC(=O)OCC(CO)OC(=O)CCCCCCCCCCCCC	585610	595775	556473	601500	594594	633942	174524	164313	151819	146980	153372	156498	4.14696e+06	3.595e+06	3.6975e+06	3.96538e+06	3.45531e+06	4.02453e+06	420449	415908	337036	372063	391339	343550	3.73241e+06	3.71493e+06	3.75018e+06	3.61915e+06	4.00106e+06	4.09552e+06	982870	1.1793e+06	926905	1.0387e+06	1.18471e+06	860947	3.06971e+06
FALSE	420	DG(6:0_18:1)+NH4	DG(24:1)+NH4	1	472.4	5.13055	DG	diacyl	M+NH4		C27 H54 N1 O5	CCCCCC(=O)OCC(CO)OC(=O)CCCCCCCCCCCCCCC=CC	1.38811e+06	1.45575e+06	1.53208e+06	1.52391e+06	1.54198e+06	1.60832e+06	315727	305845	291712	331156	293705	334483	1.62105e+06	1.6629e+06	1.58581e+06	1.45702e+06	1.45942e+06	1.39772e+06	174514	188828	139865	196678	197785	155529	1.66958e+06	1.67033e+06	1.77716e+06	1.80962e+06	1.73635e+06	1.94544e+06	1.87793e+06	1.764e+06	1.93491e+06	1.89869e+06	1.89603e+06	1.15599e+06	2.46224e+06
FALSE	419	DG(6:0_18:2)+NH4	DG(24:2)+NH4	1	470.384	4.7763	DG	diacyl	M+NH4		C27 H52 N1 O5	CCCCCC(=O)OCC(CO)OC(=O)CCCCCCCCCCCCC=CC=CC	808252	740684	808786	772962	722204	800768	7123.04	42546.7	77378.8	101103	52694.4	28833.4	857050	750829	717686	707519	772567	752828	267817	239867	233218	107825	255981	246033	903133	811470	325605	935497	388546	1.03908e+06	422417	452807	460845	440962	443698	156156	1.12071e+06
FALSE	744	DG(6:0_18:3)+NH4	DG(24:3)+NH4	1	468.368	3.12863	DG	diacyl	M+NH4		C27 H50 N1 O5	CCCCCC(=O)OCC(CO)OC(=O)CCCCCCCCCCC=CC=CC=CC	27211.1	19785	12934.2	27284.6	18771.9	25391.5	655.176	402.197	143.626	572.364	NP	0	549291	218104	334953	384902	381243	398273	7280.54	8682.65	8509.15	9560.84	4928.41	9277.03	24899.7	17320.1	28391	23692.2	24082.2	24455.4	5039.64	5406.81	6227.06	10919.7	5107.07	1556.11	36145.6
FALSE	692	DG(10:0_16:0)+NH4	DG(26:0)+NH4	1	502.447	5.78103	DG	diacyl	M+NH4		C29 H60 N1 O5	CCCCCCCCCC(=O)OCC(CO)OC(=O)CCCCCCCCCCCCCCC	1.72403e+06	1.64571e+06	1.63482e+06	1.68741e+06	1.77648e+06	1.86356e+06	615162	553816	484769	508415	459123	560084	6.41937e+06	6.02257e+06	6.2198e+06	6.20204e+06	6.8093e+06	5.6641e+06	429403	374596	385226	416664	438669	397393	5.71416e+06	5.78664e+06	5.20088e+06	5.52452e+06	6.33212e+06	5.78885e+06	2.10429e+06	1.85236e+06	2.07996e+06	2.40853e+06	2.14411e+06	1.54833e+06	6.94882e+06
FALSE	723	DG(8:0_18:3)+H	DG(26:3)+H	1	479.373	4.72473	DG	diacyl	M+H		C29 H51 O5	CCCCCCCC(=O)OCC(CO)OC(=O)CCCCCCCCCCC=CC=CC=CC	136.1	NP	30397.7	6141.58	26120.7	7517.66	0.00569481	1229.9	2442.69	1794.62	95.8028	2600.02	1.00404e+06	855514	803321	875173	823369	1.06328e+06	27456.4	19119.9	28322.8	24363.7	15027.7	21534.2	14292.5	1299.84	13807.6	4633.48	8730.91	8223.09	10364.5	10090	1637.66	16588.2	9827.77	3.90879	17529.6
FALSE	698	DG(12:0_16:0)+NH4	DG(28:0)+NH4	1	530.478	6.12731	DG	diacyl	M+NH4		C31 H64 N1 O5	CCCCCCCCCCCC(=O)OCC(CO)OC(=O)CCCCCCCCCCCCCCC	2.86155e+06	3.08188e+06	3.26477e+06	3.43386e+06	3.19817e+06	3.57917e+06	1.21965e+06	1.17128e+06	1.10661e+06	1.34253e+06	1.14615e+06	1.30247e+06	2.14993e+06	2.21211e+06	2.28151e+06	2.98081e+06	2.47666e+06	2.13228e+06	125465	119908	243921	117771	98516.2	144246	3.08873e+06	3.55822e+06	3.35126e+06	3.82833e+06	2.75263e+06	3.74307e+06	2.74506e+06	3.79991e+06	3.12559e+06	2.8277e+06	2.87477e+06	2.69279e+06	8.04204e+06
FALSE	674	DG(10:0_18:1)+NH4	DG(28:1)+NH4	1	528.462	5.77816	DG	diacyl	M+NH4		C31 H62 N1 O5	CCCCCCCCCC(=O)OCC(CO)OC(=O)CCCCCCCCCCCCCCC=CC	5.9347e+06	6.20691e+06	6.2487e+06	6.12909e+06	6.16257e+06	6.28805e+06	1.55435e+06	1.43609e+06	1.29786e+06	1.4284e+06	1.36513e+06	1.42662e+06	7.49867e+06	6.94003e+06	7.02157e+06	6.96888e+06	7.36333e+06	6.91309e+06	590222	689550	629944	663638	778962	798360	6.49668e+06	6.17999e+06	6.56183e+06	6.73025e+06	6.95412e+06	6.91516e+06	2.66932e+06	2.80036e+06	2.7871e+06	2.87853e+06	2.62092e+06	2.08434e+06	7.04472e+06
FALSE	428	DG(10:0_18:2)+NH4	DG(28:2)+NH4	1	526.447	5.46118	DG	diacyl	M+NH4		C31 H60 N1 O5	CCCCCCCCCC(=O)OCC(CO)OC(=O)CCCCCCCCCCCCC=CC=CC	932505	978763	1.02394e+06	1.05572e+06	1.0333e+06	955804	177696	171961	163835	176322	177642	179274	6.58349e+06	5.86286e+06	5.84727e+06	6.1989e+06	6.15528e+06	6.01771e+06	1.77806e+06	1.64353e+06	1.75717e+06	1.76913e+06	1.76626e+06	1.84061e+06	2.32161e+06	2.89484e+06	2.65852e+06	2.84757e+06	2.78649e+06	3.07825e+06	646773	384570	540072	602083	581881	288210	1.69275e+06
FALSE	725	DG(10:0_18:3)+NH4	DG(28:3)+NH4	1	524.431	5.20312	DG	diacyl	M+NH4		C31 H58 N1 O5	CCCCCCCCCC(=O)OCC(CO)OC(=O)CCCCCCCCCCC=CC=CC=CC	580574	598947	646269	572503	617134	576454	68608.9	64148.3	58795.8	65804.6	56865.8	49966.9	3.35785e+07	3.16919e+07	3.15627e+07	3.17546e+07	3.2435e+07	3.29341e+07	1.46203e+06	1.33114e+06	1.28219e+06	1.40975e+06	1.37561e+06	1.32066e+06	330785	441925	402193	402432	419833	562979	0	88243.2	63214.7	39049.2	51034.5	19345.6	422544
FALSE	683	DG(12:0_18:3)+NH4	DG(30:3)+NH4	1	552.462	5.41536	DG	diacyl	M+NH4		C33 H62 N1 O5	CCCCCCCCCCCC(=O)OCC(CO)OC(=O)CCCCCCCCCCC=CC=CC=CC	1.26109e+06	762550	716384	760257	852584	724163	89989	117877	144127	108730	134163	101926	1.58483e+07	1.4259e+07	1.43412e+07	1.46978e+07	1.45538e+07	1.35646e+07	223926	246578	189590	232726	244119	235111	84810.5	196411	119843	187161	204195	155543	77755.4	55677	58777	33399.2	33390.9	NP	289738
FALSE	675	DG(15:0_16:0)+NH4	DG(31:0)+NH4	1	572.525	6.76264	DG	diacyl	M+NH4		C34 H70 N1 O5	CCCCCCCCCCCCCCC(=O)OCC(CO)OC(=O)CCCCCCCCCCCCCCC	3.76896e+06	3.54173e+06	3.50138e+06	3.56376e+06	4.58857e+06	4.09555e+06	1.40727e+06	1.32792e+06	1.23011e+06	1.47427e+06	1.27575e+06	1.31909e+06	170449	180832	142978	116364	173853	165059	0.00026901	23341.8	17138	18392.2	20717.1	21637.1	627469	771494	397749	358249	519809	518130	2.26833e+06	1.8099e+06	2.01815e+06	1.68751e+06	1.94268e+06	1.23362e+06	1.534e+06
FALSE	687	DG(16:0_16:0)+Na	DG(32:0)+Na	1	591.496	7.08445	DG	diacyl	M+Na		C35 H68 Na1 O5	CCCCCCCCCCCCCCCC(=O)OCC(CO)OC(=O)CCCCCCCCCCCCCCC	3.39842e+06	3.57336e+06	3.54677e+06	3.53179e+06	3.52355e+06	3.76733e+06	2.54622e+06	2.27945e+06	1.98099e+06	2.22624e+06	2.18933e+06	2.0164e+06	519358	405085	437074	409958	310495	244944	65378.1	138148	89586.2	52022.6	47424.4	278.197	157838	223728	73492.6	353229	461610	417211	1.46003e+06	1.7269e+06	1.7908e+06	1.35912e+06	1.69127e+06	1.86089e+06	1.72765e+06
FALSE	730	DG(14:0_18:2)+NH4	DG(32:2)+NH4	1	582.509	6.17365	DG	diacyl	M+NH4		C35 H68 N1 O5	CCCCCCCCCCCCCC(=O)OCC(CO)OC(=O)CCCCCCCCCCCCC=CC=CC	1.49263e+07	1.58374e+07	1.69279e+07	1.59435e+07	1.63108e+07	1.77687e+07	3.50414e+06	3.0713e+06	2.59577e+06	2.65079e+06	3.19639e+06	3.32998e+06	3.36724e+06	3.74892e+06	3.20761e+06	3.49028e+06	3.59746e+06	3.08392e+06	383670	242361	158598	308650	309158	414139	850988	876020	941012	841234	801553	1.03132e+06	2.83053e+06	3.08608e+06	2.79872e+06	2.77729e+06	2.98236e+06	2.30608e+06	2.92327e+06
FALSE	433	DG(14:0_18:3)+NH4	DG(32:3)+NH4	1	580.494	5.89279	DG	diacyl	M+NH4		C35 H66 N1 O5	CCCCCCCCCCCCCC(=O)OCC(CO)OC(=O)CCCCCCCCCCC=CC=CC=CC	8.03998e+06	9.2281e+06	9.55267e+06	9.17255e+06	9.57515e+06	9.48555e+06	1.93208e+06	1.82974e+06	1.70196e+06	1.78192e+06	1.84814e+06	1.92748e+06	1.5774e+07	1.57098e+07	1.56617e+07	1.59961e+07	1.47877e+07	1.51855e+07	195312	207373	188647	145327	208927	213553	325591	263676	67810.4	199718	311446	241549	246621	358119	300463	268506	379306	186196	900411
FALSE	751	DG(14:1_18:3)+NH4	DG(32:4)+NH4	1	578.478	5.61137	DG	diacyl	M+NH4		C35 H64 N1 O5	CC=CCCCCCCCCCCC(=O)OCC(CO)OC(=O)CCCCCCCCCCC=CC=CC=CC	1.1849e+06	1.09558e+06	790551	1.2179e+06	1.31385e+06	951653	220915	215168	206430	210436	209091	207635	1.46071e+06	1.16931e+06	1.75152e+06	1.85338e+06	1.92566e+06	1.86985e+06	16983.5	14878.5	8923.34	23024.3	0.0165873	10578.6	76221.6	26478.3	44087.4	49371	88907	85296.5	NP	0.000206685	NP	NP	NP	NP	51611.5
FALSE	676	DG(16:0_18:3)+NH4	DG(34:3)+NH4	1	608.525	6.30103	DG	diacyl	M+NH4		C37 H70 N1 O5	CCCCCCCCCCCCCCCC(=O)OCC(CO)OC(=O)CCCCCCCCCCC=CC=CC=CC	1.31655e+07	1.27022e+07	1.41742e+07	1.38152e+07	9.98348e+06	1.40441e+07	3.33763e+06	3.00751e+06	2.63557e+06	2.90091e+06	2.76303e+06	3.12857e+06	3.51029e+07	3.3491e+07	3.21014e+07	3.23371e+07	3.12555e+07	3.109e+07	798950	675363	771824	667260	622796	671959	200638	229159	308331	209333	127013	289044	1.14856e+06	1.15851e+06	1.2975e+06	1.07714e+06	1.38693e+06	1.00998e+06	1.1086e+06
FALSE	747	DG(16:3_18:3)+NH4	DG(34:6)+NH4	1	602.478	5.40656	DG	diacyl	M+NH4		C37 H64 N1 O5	CC=CC=CC=CCCCCCCCCC(=O)OCC(CO)OC(=O)CCCCCCCCCCC=CC=CC=CC	88343.2	105643	88419.1	100397	127248	118611	0	22.3992	44.4869	NP	NP	NP	922782	900215	874362	1.0474e+06	923801	971029	0.0174217	NP	0.00738249	0.0160865	0.0154695	0.00676946	NP	NP	NP	NP	0.0121436	0.0161019	NP	NP	NP	NP	NP	NP	NP
FALSE	656	DG(18:1_18:1)+NH4	DG(36:2)+NH4	1	638.572	7.01111	DG	diacyl	M+NH4		C39 H76 N1 O5	CC=CCCCCCCCCCCCCCCC(=O)OCC(CO)OC(=O)CCCCCCCCCCCCCCC=CC	6.18606e+07	6.27252e+07	6.479e+07	6.5005e+07	6.88525e+07	6.75648e+07	1.95585e+07	1.87432e+07	1.76673e+07	1.99565e+07	1.91751e+07	1.83133e+07	5.35225e+06	5.60449e+06	6.40826e+06	5.64169e+06	5.2479e+06	4.60438e+06	1.26061e+06	1.19399e+06	1.26824e+06	1.16539e+06	1.15858e+06	1.12112e+06	8.01725e+06	7.80382e+06	8.51932e+06	7.70351e+06	8.3554e+06	8.61055e+06	4.13824e+07	4.44817e+07	4.06988e+07	4.12735e+07	3.96175e+07	3.9871e+07	1.136e+07
FALSE	750	DG(18:3_18:3)+H	DG(36:6)+H	1	613.483	5.70236	DG	diacyl	M+H		C39 H65 O5	CC=CC=CC=CCCCCCCCCCCC(=O)OCC(CO)OC(=O)CCCCCCCCCCC=CC=CC=CC	56464.5	4.49607	87928.6	3.12696	74533.6	79236.1	NP	22.3601	22.2047	4.54358	NP	84.0872	1.82986e+06	1.99773e+06	1.88985e+06	2.15231e+06	1.80324e+06	1.96939e+06	8652.47	44.7388	13523	5.44248	19297.4	0.494865	324219	399841	417904	417263	80014	463407	563617	595456	639072	678917	508959	401392	318038
FALSE	659	DG(18:1_20:4)+NH4	DG(38:5)+NH4	1	660.556	6.42207	DG	diacyl	M+NH4		C41 H74 N1 O5	CC=CCCCCCCCCCCCCCCC(=O)OCC(CO)OC(=O)CCCCCCC=CCC=CCC=CCC=CCC	7.54194e+06	8.13483e+06	7.17366e+06	6.84755e+06	7.46784e+06	8.05584e+06	2.01073e+06	1.89381e+06	1.75056e+06	1.94066e+06	1.95917e+06	1.80927e+06	481807	367975	305400	401288	435164	553724	16414	46278.4	16972.8	22129.7	1.06885	57727.1	973259	830202	1.20033e+06	622625	809060	885685	1.57672e+06	1.49434e+06	1.56138e+06	1.25711e+06	1.41051e+06	1.0789e+06	648904
FALSE	658	DG(16:1_22:5)+NH4	DG(38:6)+NH4	1	658.541	6.08518	DG	diacyl	M+NH4		C41 H72 N1 O5	CC=CCCCCCCCCCCCCC(=O)OCC(CO)OC(=O)CCCCCCCCCCC=CC=CC=CC=CC=CC	2.42649e+06	2.38034e+06	2.46993e+06	2.29493e+06	2.41081e+06	2.4416e+06	196598	209418	219326	269491	272427	241346	918201	1.09153e+06	953030	975663	1.135e+06	1.00999e+06	NP	NP	NP	NP	NP	12.833	NP	NP	NP	NP	52226.8	NP	59777.3	NP	NP	NP	NP	NP	NP
FALSE	677	DG(16:1_24:7)+NH4	DG(40:8)+NH4	1	682.541	1.39461	DG	diacyl	M+NH4		C43 H72 N1 O5	CC=CCCCCCCCCCCCCC(=O)OCC(CO)OC(=O)CCCCCCCCC=CC=CC=CC=CC=CC=CC=CC	779112	770052	848141	761248	908010	752203	9496.73	#DIV/0!	#DIV/0!	46594.6	NP	NP	76176.1	38974.6	NP	37991.4	NP	34081.3	NP	NP	NP	NP	NP	NP	NP	NP	NP	NP	NP	NP	NP	NP	NP	NP	NP	NP	NP
FALSE	731	DG(16:0_26:5)+H	DG(42:5)+H	1	699.592	6.89554	DG	diacyl	M+H		C45 H79 O5	CCCCCCCCCCCCCCCC(=O)OCC(CO)OC(=O)CCCCCCCCCCCCCCC=CC=CC=CC=CC=CC	1.49137e+06	1.17467e+06	1.21786e+06	1.32113e+06	1.44038e+06	989556	750303	627247	495472	814673	390738	803442	4.274e+06	4.56501e+06	131340	458063	2.63895e+06	3.29082e+06	259710	270776	244815	289947	365371	52238.5	1.69976e+06	1.84695e+06	2.3612e+06	1.96021e+06	1.26366e+06	2.24058e+06	2.01398e+07	1.95125e+07	2.21946e+07	1.94946e+07	1.92273e+07	1.67264e+07	8.47307e+06
FALSE	694	DG(16:0_26:6)+H	DG(42:6)+H	1	697.577	6.94132	DG	diacyl	M+H		C45 H77 O5	CCCCCCCCCCCCCCCC(=O)OCC(CO)OC(=O)CCCCCCCCCCCCC=CC=CC=CC=CC=CC=CC	22004.2	271.295	45725.3	21188.3	19958.4	44112.3	289.083	418.24	541.582	240.233	418.029	0.0170474	247397	83382.3	0.00992955	983.218	58469.5	162119	450.494	406.074	19408.9	305.455	487.232	17919.3	1.44826e+06	1.35692e+06	1.41544e+06	1.19174e+06	1.16193e+06	1.17734e+06	1.95345e+07	1.79454e+07	1.98148e+07	1.80234e+07	1.91693e+07	1.53758e+07	1.32652e+06
FALSE	663	DG(16:0_26:7)+NH4	DG(42:7)+NH4	1	712.587	1.67591	DG	diacyl	M+NH4		C45 H78 N1 O5	CCCCCCCCCCCCCCCC(=O)OCC(CO)OC(=O)CCCCCCCCCCC=CC=CC=CC=CC=CC=CC=CC	139263	353620	333380	60277.6	585089	372251	NP	2474.07	2456.87	NP	NP	NP	28262.3	15699.8	6188.1	11349.8	16737.7	27650.7	NP	NP	NP	NP	NP	NP	NP	NP	NP	NP	NP	NP	20179.5	NP	NP	NP	NP	NP	15311.9
FALSE	667	DG(18:1_26:7)+NH4	DG(44:8)+NH4	1	738.603	1.82236	DG	diacyl	M+NH4		C47 H80 N1 O5	CC=CCCCCCCCCCCCCCCC(=O)OCC(CO)OC(=O)CCCCCCCCCCC=CC=CC=CC=CC=CC=CC=CC	236905	195938	189032	277425	399445	251038	NP	#DIV/0!	#DIV/0!	NP	NP	NP	NP	NP	NP	NP	NP	NP	NP	NP	NP	NP	NP	NP	NP	5.68272	NP	NP	NP	NP	NP	NP	NP	NP	NP	NP	NP
FALSE	693	DG(O-7:0_17:0)+Na	DG(O-24:0)+Na	1	465.391	5.45336	DG	alkyl-acyl	M+Na		C27 H54 Na1 O4	CCCCCCCOCC(CO)OC(=O)CCCCCCCCCCCCCCCC	421005	437799	397681	436395	441611	447441	145547	96581.6	46273.7	41675.5	56020.8	131800	149.318	1.65293e+06	0.0078104	119722	12183.7	1.68411e+06	222781	176197	33200.6	29322.7	199042	208852	1.09298e+06	1.02921e+06	1.0358e+06	1.11033e+06	1.06388e+06	1.23288e+06	468028	485072	524232	438416	432951	304620	1.02924e+06
FALSE	916	DG(O-12:0_12:1)+Na	DG(O-24:1)+Na	1	463.376	5.70549	DG	alkyl-acyl	M+Na		C27 H52 Na1 O4	CCCCCCCCCCCCOCC(CO)OC(=O)CCCCCCCCC=CC	101004	176574	192020	216173	231335	197416	155364	128106	99065.7	69081.9	154871	126382	597623	627895	0.00477301	584994	156383	98160.5	54991.8	13124.9	30384.7	52456.5	40245.4	72101.8	864056	739201	879684	862766	996836	968619	506721	327437	499643	463306	503093	351584	712750
FALSE	920	DG(O-16:2_16:0)+Na	DG(O-32:2)+Na	1	573.485	11.2069	DG	alkyl-acyl	M+Na		C35 H66 Na1 O4	CC=CC=CCCCCCCCCCCCOCC(CO)OC(=O)CCCCCCCCCCCCCCC	1.6656e+06	1.90637e+06	1.91809e+06	1.47776e+06	1.83283e+06	1.88541e+06	1.49078e+06	1.40494e+06	1.29957e+06	1.22493e+06	1.42289e+06	1.44274e+06	7.2747e+06	6.4385e+06	NP	4.54483e+06	6.59191e+06	4.01941e+06	924811	410653	312598	728490	585737	1.00961e+06	352732	419868	240759	125657	136023	124360	1.26873e+06	936107	985383	1.1022e+06	1.29736e+06	536928	478001
FALSE	746	DG(O-21:6_13:0)+NH4	DG(O-34:6)+NH4	1	588.499	5.79031	DG	alkyl-acyl	M+NH4		C37 H66 N1 O4	CC=CC=CC=CC=CC=CC=CCCCCCCCCOCC(CO)OC(=O)CCCCCCCCCCCC	843856	768417	581965	610319	601034	707893	161886	189503	214486	202057	234987	231894	2.33201e+06	2.10414e+06	NP	2.10321e+06	2.30072e+06	2.15588e+06	78602.3	67105.6	87112	66957.7	68752	40954.8	1.1649e+06	1.09141e+06	1.09127e+06	1.11554e+06	1.23525e+06	1.16582e+06	169927	271910	226191	311817	295301	313182	1.12317e+06
FALSE	735	DG(O-18:4_18:1)+H	DG(O-36:5)+H	1	601.519	5.51024	DG	alkyl-acyl	M+H		C39 H69 O4	CC=CC=CC=CC=CCCCCCCCCCOCC(CO)OC(=O)CCCCCCCCCCCCCCC=CC	1.33525e+06	1.26861e+06	1.20162e+06	1.14521e+06	1.17599e+06	1.25596e+06	1.33537e+06	1.2444e+06	1.13613e+06	1.25754e+06	1.2297e+06	1.20082e+06	1.56254e+06	1.52231e+06	4.85656	128567	911580	143102	123355	32437.6	32500.2	97403.9	637897	126750	5.38481e+06	4.60519e+06	5.07492e+06	5.37718e+06	4.96259e+06	4.88406e+06	3.4555e+06	5.98624e+06	6.02342e+06	6.03778e+06	2.97325e+06	4.50684e+06	4.85186e+06
FALSE	753	DG(O-20:6_18:3)+NH4	DG(O-38:9)+NH4	1	638.514	5.54261	DG	alkyl-acyl	M+NH4		C41 H68 N1 O4	CC=CC=CC=CC=CC=CC=CCCCCCCCOCC(CO)OC(=O)CCCCCCCCCCC=CC=CC=CC	44485	88623.3	104864	40097.5	38416.6	70573.9	NP	#DIV/0!	#DIV/0!	NP	NP	NP	1.61252e+06	1.45561e+06	27773	1.52806e+06	1.60235e+06	1.43756e+06	12742	NP	NP	NP	14265.3	14102.3	NP	NP	NP	NP	NP	NP	NP	0	NP	NP	NP	NP	NP
FALSE	662	DG(O-26:7_16:1)+NH4	DG(O-42:8)+NH4	1	696.593	6.56334	DG	alkyl-acyl	M+NH4		C45 H78 N1 O4	CC=CC=CC=CC=CC=CC=CC=CCCCCCCCCCCCOCC(CO)OC(=O)CCCCCCCCCCCCC=CC	6.88706e+06	8.34758e+06	5.94349e+06	6.36885e+06	5.60796e+06	6.34409e+06	2.32308e+06	2.32707e+06	2.29871e+06	2.79543e+06	2.35702e+06	2.48296e+06	236449	324802	56295.6	306608	512742	259568	96136.8	NP	87428.4	38963.1	28402.3	94681.5	NP	NP	NP	NP	NP	NP	NP	NP	NP	NP	NP	NP	NP
FALSE	665	DG(O-26:7_18:1)+NH4	DG(O-44:8)+NH4	1	724.624	7.05545	DG	alkyl-acyl	M+NH4		C47 H82 N1 O4	CC=CC=CC=CC=CC=CC=CC=CCCCCCCCCCCCOCC(CO)OC(=O)CCCCCCCCCCCCCCC=CC	5.57276e+06	5.37953e+06	4.3442e+06	4.51501e+06	4.51265e+06	4.42977e+06	746699	798172	838549	1.02015e+06	984955	951032	NP	NP	NP	NP	NP	NP	NP	NP	29526.6	NP	NP	NP	NP	NP	NP	NP	NP	NP	NP	NP	NP	NP	NP	NP	NP
FALSE	911	DG(P-18:4_16:0)+H	DG(P-34:4)+H	1	573.488	8.5676	DG	alkenyl-acyl	M+H		C37 H65 O4	CC=CC=CC=CC=CCCCCCCCC=COCC(CO)OC(=O)CCCCCCCCCCCCCCC	263740	314255	440075	465653	422328	443085	527084	627798	719784	1.08019e+06	684460	639585	668971	2.35587e+06	2.44567e+06	2.85347e+06	2.36515e+06	1.98565e+06	229905	449489	383692	173767	203959	349666	55146.8	281804	321970	114063	339776	368140	67011.3	121958	93904.7	197830	0.0758741	77999	70786.6
FALSE	931	DG(P-18:4_18:3)+H	DG(P-36:7)+H	1	595.472	5.70797	DG	alkenyl-acyl	M+H		C39 H63 O4	CC=CC=CC=CC=CCCCCCCCC=COCC(CO)OC(=O)CCCCCCCCCCC=CC=CC=CC	604229	562567	554431	545227	566646	546614	47798.6	56950.8	65311.3	42693.7	56267.3	85796.6	1.51861e+07	1.55943e+07	33755.1	76233.6	168116	144189	5925.63	40308	0	0	3982.58	0.120844	1.1746e+07	1.29418e+07	1.38576e+07	1.06382e+07	1.39229e+07	1.13329e+07	3.12227e+06	3.78298e+06	3.55008e+06	3.45794e+06	3.38011e+06	2.88785e+06	1.02897e+07
FALSE	917	DG(P-18:4_18:4)+NH4	DG(P-36:8)+NH4	1	610.483	5.17354	DG	alkenyl-acyl	M+NH4		C39 H64 N1 O4	CC=CC=CC=CC=CCCCCCCCC=COCC(CO)OC(=O)CCCCCCCCC=CC=CC=CC=CC	38231.4	44549	46788.4	26595.2	24302.7	17406.8	36.849	3629.01	7170.73	NP	12359.9	NP	3.43184e+06	3.24033e+06	NP	2.93412e+06	3.23336e+06	2.94888e+06	132154	79514.3	86823.1	150668	150101	129316	NP	NP	NP	NP	NP	NP	NP	NP	NP	NP	NP	NP	NP
FALSE	661	DG(P-24:4_18:3)+H	DG(P-42:7)+H	1	679.566	6.97125	DG	alkenyl-acyl	M+H		C45 H75 O4	CC=CC=CC=CC=CCCCCCCCCCCCCCC=COCC(CO)OC(=O)CCCCCCCCCCC=CC=CC=CC	1.65845e+07	1.50239e+07	1.46829e+07	1.44096e+07	1.42726e+07	1.34462e+07	9.77301e+06	9.35476e+06	8.80644e+06	9.95317e+06	9.67861e+06	9.56057e+06	1.18101e+08	1.33478e+08	1.38539e+06	1.60873e+06	2.20337e+06	1.06162e+08	1.71613e+07	1.6914e+07	218726	1.38926e+07	1.74681e+07	1.88695e+07	5.36607e+07	5.28533e+07	5.09777e+07	4.48665e+07	5.38657e+07	5.03607e+07	8.09188e+07	7.95471e+07	8.00384e+07	7.8864e+07	7.91384e+07	6.77757e+07	6.03384e+07
FALSE	732	DG(P-26:4_18:1)+H	DG(P-44:5)+H	1	711.629	7.72503	DG	alkenyl-acyl	M+H		C47 H83 O4	CC=CC=CC=CC=CCCCCCCCCCCCCCCCC=COCC(CO)OC(=O)CCCCCCCCCCCCCCC=CC	1.0047e+07	9.79023e+06	1.44945e+07	8.07751e+06	9.13355e+06	7.88829e+06	1.12138e+07	1.09735e+07	1.05807e+07	1.19096e+07	1.17309e+07	1.13752e+07	5.22859e+06	6.18651e+06	80937.8	184176	3.24488e+06	4.42589e+06	4.61806e+06	3.56717e+06	171428	3.78002e+06	2.82211e+06	3.24101e+06	5.42443e+06	6.07944e+06	7.558e+06	3.92939e+06	4.35608e+06	6.23275e+06	253916	2.32796e+06	2.08135e+06	2.22883e+06	2.7825e+06	3.57137e+06	5.23594e+06
FALSE	686	DG(P-26:4_18:3)+H	DG(P-44:7)+H	1	707.597	7.31616	DG	alkenyl-acyl	M+H		C47 H79 O4	CC=CC=CC=CC=CCCCCCCCCCCCCCCCC=COCC(CO)OC(=O)CCCCCCCCCCC=CC=CC=CC	3.35015e+07	3.39108e+07	3.26236e+07	3.23371e+07	3.22366e+07	3.22021e+07	2.47289e+07	2.39393e+07	2.28169e+07	2.54e+07	2.45462e+07	2.46776e+07	1.86403e+08	1.90938e+08	2.48043e+06	7.25352e+06	5.21811e+06	1.75467e+08	2.51269e+07	1.14152e+07	4.77626e+06	1.20296e+07	2.3042e+07	2.2928e+07	7.45392e+07	8.19629e+07	8.22741e+07	8.165e+07	8.20654e+07	8.4496e+07	1.6445e+08	1.66236e+08	1.63046e+08	1.54442e+08	1.65832e+08	1.43198e+08	7.37072e+07
FALSE	699	DG(P-26:5_18:3)+H	DG(P-44:8)+H	1	705.582	6.93528	DG	alkenyl-acyl	M+H		C47 H77 O4	CC=CC=CC=CC=CC=CCCCCCCCCCCCCCC=COCC(CO)OC(=O)CCCCCCCCCCC=CC=CC=CC	7.4348e+06	7.54128e+06	7.45562e+06	7.65959e+06	7.96085e+06	7.7412e+06	5.50149e+06	5.20143e+06	4.82906e+06	5.12772e+06	5.8955e+06	4.94845e+06	6.38643e+07	6.03139e+07	0.0518601	4.22311e+06	3.60547e+06	3.83833e+07	3.56039e+06	1.89696e+06	30876.7	1.58085e+06	4.41455e+06	4.38868e+06	3.07252e+07	2.83292e+07	3.23407e+07	3.2119e+07	3.22446e+07	3.21959e+07	5.16859e+07	5.28343e+07	5.5191e+07	5.30311e+07	5.29479e+07	5.55225e+07	2.85926e+07
FALSE	926	DG(P-28:5_18:2)+H	DG(P-46:7)+H	1	735.629	7.82571	DG	alkenyl-acyl	M+H		C49 H83 O4	CC=CC=CC=CC=CC=CCCCCCCCCCCCCCCCC=COCC(CO)OC(=O)CCCCCCCCCCCCC=CC=CC	3.83399e+07	3.80544e+07	3.78588e+07	3.75406e+07	3.90288e+07	3.77859e+07	4.72276e+07	4.57031e+07	4.35432e+07	4.92615e+07	4.71543e+07	4.59199e+07	2.46904e+08	2.5085e+08	2.92646e+06	1.73042e+07	1.07133e+07	2.24469e+08	4.31642e+07	4.27228e+07	2.11491e+07	4.23151e+07	4.28517e+07	4.24602e+07	4.52913e+07	4.90451e+07	4.70946e+07	4.86675e+07	4.55125e+07	5.17366e+07	3.16988e+07	3.32354e+07	3.2998e+07	3.44513e+07	3.08333e+07	3.06717e+07	3.49167e+07
FALSE	923	DG(P-29:4_18:2)+H	DG(P-47:6)+H	1	751.66	8.84311	DG	alkenyl-acyl	M+H		C50 H87 O4	CC=CC=CC=CC=CCCCCCCCCCCCCCCCCCCC=COCC(CO)OC(=O)CCCCCCCCCCCCC=CC=CC	1.96536e+07	2.16151e+07	2.05044e+07	2.03033e+07	2.02218e+07	2.13151e+07	1.48489e+07	1.39132e+07	1.27842e+07	1.26833e+07	1.46554e+07	1.36169e+07	1.10447e+07	1.0189e+07	979235	1.08597e+06	1.28965e+06	8.48988e+06	4.05469e+06	4.67742e+06	241501	5.71213e+06	6.09629e+06	6.17936e+06	4.04395e+07	4.20225e+07	4.29896e+07	4.00637e+07	4.21633e+07	4.23894e+07	1.07853e+07	1.05115e+07	9.28634e+06	1.16051e+07	8.38542e+06	9.44033e+06	1.80489e+07
FALSE	754	DG(P-29:5_18:3)+H	DG(P-47:8)+H	1	747.629	7.55392	DG	alkenyl-acyl	M+H		C50 H83 O4	CC=CC=CC=CC=CC=CCCCCCCCCCCCCCCCCC=COCC(CO)OC(=O)CCCCCCCCCCC=CC=CC=CC	397782	470457	751966	457830	407107	482688	394029	349892	300891	372541	251333	475616	1.08089e+07	1.06217e+07	274398	595996	522919	9.76789e+06	618344	220447	113463	143843	590344	679527	671289	961601	807179	522136	671792	842570	304305	270551	107727	NP	92320.2	308384	366658
FALSE	737	DG(P-30:2_18:1)+Na	DG(P-48:3)+Na	1	793.704	9.55796	DG	alkenyl-acyl	M+Na		C51 H94 Na1 O4	CC=CC=CCCCCCCCCCCCCCCCCCCCCCCCC=COCC(CO)OC(=O)CCCCCCCCCCCCCCC=CC	2.21989e+08	1.82452e+08	2.54476e+08	6.50103e+06	1.99486e+06	9.6209e+06	1.76767e+08	1.25843e+08	7.31689e+07	6.53136e+07	1.0212e+07	6.75209e+06	7.95668e+06	8.09883e+06	1.21216e+07	1.24214e+07	1.3016e+07	1.08005e+07	5.60355e+06	7.18442e+06	6.53542e+06	6.53195e+06	6.35417e+06	5.69892e+06	5.70582e+06	8.61252e+07	5.57418e+06	6.55867e+06	6.14341e+06	3.47594e+07	1.66054e+08	1.58152e+08	2.03845e+08	1.57274e+08	1.59787e+08	1.37255e+08	1.31042e+08
FALSE	736	DG(P-48:3)+Na	DG(P-48:3)+Na	1	793.704	9.00926	DG	alkenyl-acyl	M+Na		C51 H94 Na1 O4	CC=CC=CC=CCCCCCCCCCCCCCCCC=COCC(CO)OC(=O)CCCCCCCCCCCCCCCCCCCCCCC	9.41656e+06	1.14353e+07	9.78159e+06	1.15367e+07	1.11716e+07	9.05113e+06	1.23079e+07	1.01528e+07	7.85661e+06	1.38e+07	300484	1.15837e+07	361488	186522	383941	381167	130161	28440.5	159457	636541	657614	544773	706103	702880	53867.9	5.37643e+06	112920	91823.1	17710.8	6.35696e+06	4.42731e+06	3.90138e+06	4.78319e+06	4.42705e+06	4.20973e+06	3.85619e+06	2.3774e+06
FALSE	728	DG(P-30:4_18:3)+H	DG(P-48:7)+H	1	763.66	8.35808	DG	alkenyl-acyl	M+H		C51 H87 O4	CC=CC=CC=CC=CCCCCCCCCCCCCCCCCCCCC=COCC(CO)OC(=O)CCCCCCCCCCC=CC=CC=CC	5.5497e+07	2.65094e+07	3.95119e+07	3.56199e+07	6.00489e+07	5.26601e+07	5.6864e+07	5.02917e+07	4.30202e+07	3.35628e+07	5.81025e+07	3.37164e+07	3.01264e+08	3.17654e+08	1.3299e+07	1.70233e+08	2.43248e+08	2.75391e+08	1.05054e+08	1.01964e+08	5.08492e+07	9.81871e+07	7.70796e+07	1.04113e+08	5.69683e+07	5.42011e+07	5.87813e+07	5.90336e+07	5.04291e+07	5.94057e+07	2.14636e+07	2.26014e+07	2.07416e+07	2.03552e+07	2.04054e+07	1.7652e+07	2.09234e+07
FALSE	924	DG(P-49:8)+H	DG(P-49:8)+H	1	775.66	8.17415	DG	alkenyl-acyl	M+H		C52 H87 O4	CC=CC=CC=CC=CC=CC=CC=CC=CCCCCCCC=COCC(CO)OC(=O)CCCCCCCCCCCCCCCCCCCCCCC	1.89225e+06	1.60139e+06	1.31334e+06	1.17773e+06	1.63831e+06	1.90518e+06	713780	902844	1.07936e+06	1.40818e+06	1.63006e+06	1.04126e+06	9.83558e+06	1.07729e+07	185918	5.83755e+06	7.00125e+06	9.57437e+06	927302	1.01935e+06	107423	967303	950981	938659	2.11071e+06	1.84285e+06	1.65227e+06	1.37171e+06	1.97692e+06	1.99324e+06	417471	763978	279797	127423	468367	387325	1.57446e+06
FALSE	734	DG(P-50:3)+Na	DG(P-50:3)+Na	1	821.736	10.5462	DG	alkenyl-acyl	M+Na		C53 H98 Na1 O4	CC=CC=CC=CCCCCCCCCCCCCCCCCCC=COCC(CO)OC(=O)CCCCCCCCCCCCCCCCCCCCCCC	3.83409e+08	1.57283e+08	3.43622e+08	3.80499e+08	3.9552e+08	1.54634e+07	3.35268e+08	2.18152e+08	9.80033e+07	1.67685e+08	1.85684e+07	2.49036e+08	1.08662e+08	425988	1.37825e+07	1.34577e+07	1.46575e+07	1.4424e+07	3.81053e+06	5.05563e+06	3.48362e+06	3.71094e+06	524629	3.72508e+06	4.11995e+07	1.1868e+08	2.38019e+07	2.02926e+07	2.15858e+06	2.42749e+07	2.54581e+08	3.0656e+08	3.14697e+08	3.04668e+08	2.4445e+08	2.72628e+08	2.19753e+08
FALSE	682	DG(P-50:6)+H	DG(P-50:6)+H	1	793.707	9.56395	DG	alkenyl-acyl	M+H		C53 H93 O4	CC=CC=CC=CC=CC=CC=CCCCCCCCCCCCC=COCC(CO)OC(=O)CCCCCCCCCCCCCCCCCCCCCCC	7.23355e+06	6.5307e+06	4.06911e+06	3.41812e+06	3.62678e+06	7.6611e+06	1.80427e+08	1.11558e+08	4.11368e+07	5.69656e+06	2.8043e+06	1.80423e+08	658991	829544	6.18917e+06	860110	1.69161e+06	739695	3.66196e+07	3.29728e+07	1.96078e+07	3.22792e+07	3.12797e+07	3.12393e+07	1.28776e+06	665776	2.09223e+08	2.11799e+08	2.05263e+08	1.99228e+08	1.62021e+08	1.61713e+08	1.99855e+08	1.5505e+08	1.56182e+08	1.40168e+08	1.50674e+08
FALSE	740	DG(P-50:7)+H	DG(P-50:7)+H	1	791.691	8.94475	DG	alkenyl-acyl	M+H		C53 H91 O4	CC=CC=CC=CC=CC=CC=CC=CCCCCCCCCCC=COCC(CO)OC(=O)CCCCCCCCCCCCCCCCCCCCCCC	8.81392e+07	8.99528e+07	9.2737e+07	8.91688e+07	6.77559e+07	8.6555e+07	9.85688e+07	8.44298e+07	6.91171e+07	6.51485e+07	7.20742e+07	7.74715e+07	7.96371e+07	8.09493e+07	8.83291e+06	7.31922e+07	7.55936e+07	7.39187e+07	7.2586e+07	7.26092e+07	7.0143e+07	7.28681e+07	7.32781e+07	7.19129e+07	6.45734e+07	6.18616e+07	6.21682e+07	6.37289e+07	6.39396e+07	6.57472e+07	4.19615e+07	3.83544e+07	3.88091e+07	4.03322e+07	3.96052e+07	3.76818e+07	3.62437e+07
FALSE	1136	LPC(14:0)+H	LPC(14:0)+H	1	468.308	1.46233	LPC	monoacyl	M+H		C22 H47 N1 O7 P1	CCCCCCCCCCCCCC(=O)OC(CO)COP(=O)([O-])OCC[N+](C)(C)C	406882	390154	363843	399742	362241	380833	148281	136210	122246	132368	140458	136390	151112	175006	143889	167256	185960	195468	10.5576	6280.7	11578.2	9831.88	3137.29	8216.28	38999.3	37792.8	30820.3	29854.1	41277.5	32042.4	343660	311417	316474	336491	305066	187037	298507
FALSE	1139	LPC(15:0)+HCOO	LPC(15:0)+HCOO	-1	526.315	1.57681	LPC	monoacyl	M+HCOO		C24 H49 N1 O9 P1	CCCCCCCCCCCCCCC(=O)OC(CO)COP(=O)([O-])OCC[N+](C)(C)C	14575	16675.2	19454.4	24634.9	18939.4	15603	11853	10543.3	9087.06	9195.38	7393.1	9013.7	6233.33	4904.24	NP	2246.4	6215.55	4318.36	4612.65	2124.65	2005.03	2780.16	3771.58	6447.16	7218.61	4864.28	8648.29	6760.9	4960.65	5219.97	35229.8	35052.1	34432	33653.2	34969.6	12770.8	18912.6
FALSE	1014	LPC(16:0)+HCOO	LPC(16:0)+HCOO	-1	540.331	2.42121	LPC	monoacyl	M+HCOO		C25 H51 N1 O9 P1	CCCCCCCCCCCCCCCC(=O)OC(CO)COP(=O)([O-])OCC[N+](C)(C)C	341852	111795	53666.2	35581.2	52301.1	101273	30934.8	40399.7	49303.1	53367.8	58831.5	80219	163186	66036.6	2352.22	98163.8	60101.3	62691.9	7219.66	7739.43	4805.02	9992.64	12341.4	10267.3	39333.8	16830.7	12995.1	61118.9	60494.5	15629.6	755022	865517	1.49745e+06	210604	912694	166107	217580
FALSE	1098	LPC(18:0)+HCOO	LPC(18:0)+HCOO	-1	568.362	3.83286	LPC	monoacyl	M+HCOO		C27 H55 N1 O9 P1	CCCCCCCCCCCCCCCCCC(=O)OC(CO)COP(=O)([O-])OCC[N+](C)(C)C	192623	212547	229715	225567	264535	255189	140320	129437	116755	90354.2	133284	134891	NP	NP	NP	NP	873.301	NP	NP	NP	NP	NP	NP	1049.69	41565.6	34051.9	37635.1	36055.9	42224.4	44008.5	325513	322762	319546	286835	309098	211069	89891.3
FALSE	1090	LPC(18:1)+H	LPC(18:1)+H	1	522.355	3.66184	LPC	monoacyl	M+H		C26 H53 N1 O7 P1	CC=CCCCCCCCCCCCCCCC(=O)OC(CO)COP(=O)([O-])OCC[N+](C)(C)C	35197.7	56214.7	38543.5	73488	51364.6	49448	10055.1	11032.5	11856.4	14577.3	13940.5	13049.6	2079.87	916.972	853.001	1883.43	14.9369	22.6505	0.00888759	0.00311555	0.00605826	0.960534	959.359	0.00535219	4215.9	6311.25	8576.29	9161.62	5049.04	6430.2	72846.9	68842.9	26566.3	30548.6	52088	29933.9	32702.1
FALSE	1078	LPC(18:2)+H	LPC(18:2)+H	1	520.34	1.4942	LPC	monoacyl	M+H		C26 H51 N1 O7 P1	CC=CC=CCCCCCCCCCCCCC(=O)OC(CO)COP(=O)([O-])OCC[N+](C)(C)C	4.07377e+06	4.42209e+06	3.87277e+06	4.16866e+06	4.07064e+06	4.39691e+06	581590	521667	454491	578381	527333	492539	1.24562e+06	1.22274e+06	1.21373e+06	1.24275e+06	1.29024e+06	1.2916e+06	187138	219007	172382	185086	192793	197395	32344.9	46994.3	35556.6	49082.1	41193.6	49446.5	183541	190355	185360	188963	178881	116602	217485
FALSE	1131	LPC(O-16:0)+H	LPC(O-16:0)+H	1	482.361	3.31555	LPC	monoalkyl	M+H		C24 H53 N1 O6 P1	CCCCCCCCCCCCCCCCOC(CO)COP(=O)([O-])OCC[N+](C)(C)C	13918.7	10130.2	11148.4	8163.55	10891.9	8462.63	5891.27	5656.53	5343.15	2750.7	6203.03	6143.32	NP	NP	NP	0	NP	NP	NP	NP	NP	NP	NP	NP	31241.9	35097.7	32667	35047.3	29321.7	29831.8	9002.03	3070.65	7085.11	2626.55	6697.07	1799.47	NP
FALSE	953	LPE(16:1)-H	LPE(16:1)-H	-1	450.263	1.2371	LPE	monoacyl	M-H		C21 H41 N1 O7 P1	CC=CCCCCCCCCCCCCC(=O)OC(CO)COP(=O)(O)OCCN	601767	556098	677567	590929	704909	663113	59047.5	64854.3	69759.5	77307.9	74422.5	76688.5	61725.3	89830.2	NP	49184.5	2.41943	NP	NP	NP	NP	NP	NP	NP	NP	NP	NP	NP	NP	NP	3601.64	13022.3	0.422409	NP	5102.09	NP	20664.1
FALSE	950	LPE(18:0)+H	LPE(18:0)+H	1	482.324	1.98445	LPE	monoacyl	M+H		C23 H49 N1 O7 P1	CCCCCCCCCCCCCCCCCC(=O)OC(CO)COP(=O)(O)OCCN	1.02409e+06	744829	780888	893730	913158	732409	165813	189170	209897	228634	248245	269020	51803.2	56378.1	37850.5	49354.4	57964.2	55658.6	31569.9	12905.8	23795.5	27325.5	17321	29726	92892.1	71365.4	84685.6	97138.9	62362.1	55201.1	497095	340702	289790	386427	291249	237068	226073
FALSE	955	LPE(18:2)-H	LPE(18:2)-H	-1	476.278	1.26753	LPE	monoacyl	M-H		C23 H43 N1 O7 P1	CC=CC=CCCCCCCCCCCCCC(=O)OC(CO)COP(=O)(O)OCCN	2.94077e+06	2.8807e+06	3.10397e+06	3.05757e+06	3.28346e+06	3.33518e+06	466621	441909	411054	461144	473709	418370	2.13337e+06	2.27994e+06	NP	2.05947e+06	2.18571e+06	2.28929e+06	246280	240940	236098	253317	269882	279430	41076.4	30882.7	37822.7	46375.3	46981.5	48926.2	159665	146788	129388	152371	130282	46388.6	184010
FALSE	40	MG(O-18:4)+H	MG(O-18:4)+H	1	337.274	2.38635	MG	monoalkyl	M+H		C21 H37 O3	CC=CC=CC=CC=CCCCCCCCCCOCC(CO)O	7282.93	10582.6	13337.7	13470.1	10191.9	12813.8	4194.55	4173.21	4093.86	5752.22	3176.28	4185.66	25392	16644.4	16068	28449.9	14288.8	29423.2	16931.1	9851.66	11345.6	7689.36	7216.42	8433.59	25850.2	17595.6	20968.9	19444.1	8654.74	16824.4	6253.52	22835.5	17415.1	21119	19170	6838.85	47803.7
FALSE	37	MG(O-19:4)+H	MG(O-19:4)+H	1	351.289	3.83998	MG	monoalkyl	M+H		C22 H39 O3	CC=CC=CC=CC=CCCCCCCCCCCOCC(CO)O	623230	539757	557630	607968	580243	579299	1416.12	3034.5	4610.68	4926.49	4185.39	5465.56	57425.9	65065.9	60691.7	55159.2	65318.9	72681.1	7613.32	2806.6	4633.63	3792.56	1335.69	3505.81	5466.71	2146.12	2029.63	766.62	4220.58	4623.82	4125.55	4206.64	NP	9497.99	NP	927.66	5717.11
FALSE	39	MG(P-18:4)+H	MG(P-18:4)+H	1	335.258	4.70777	MG	monoalkenyl	M+H		C21 H35 O3	CC=CC=CC=CC=CCCCCCCCC=COCC(CO)O	24565.3	29385.3	27270.5	17964.9	36851.5	24717.3	0.028116	1.3709	2.69462	0.0295314	0.111865	13.2392	1.92042e+06	1.78873e+06	1.70068e+06	2.08241e+06	1.90267e+06	1.84964e+06	53451.2	51878.9	69314.7	67683.1	33138.9	54243.9	0.00585555	NP	0.00846842	0.00501917	0.00770218	65.2304	NP	0.0051235	0.00727601	0.00633804	0.000383623	0.0075052	0.00713453
FALSE	1599	PC(14:1COOH_12:1)+H	PC(26:2COOH)+H	1	676.418	1.48287	PC	carboxylic	M+H		C34 H63 N1 O10 P1	CC=CCCCCCCCCC(=O)OC(COC(=O)CCCCCCCCCCC=CC(=O)O)COP(=O)([O-])OCC[N+](C)(C)C	591868	692754	670587	519112	548993	611167	302715	329881	352461	445581	360150	218927	949846	696632	NP	818345	857257	928503	650092	470443	525525	430076	479889	471270	532461	396297	479741	469732	492598	384718	181499	318002	311117	339322	305499	168389	670325
FALSE	1598	PC(17:2CHO_18:1)-CH3	PC(35:3CHO)-CH3	-1	768.518	6.57779	PC	aldehyde	M-CH3		C42 H75 N1 O9 P1	CC=CCCCCCCCCCCCCCCC(=O)OC(COC(=O)CCCCCCCCCCCC=CC=CC(=O))COP(=O)([O-])OCC[N+](C)(C)C	180025	208169	165134	224077	217079	210393	302518	286628	266754	288240	274832	325837	60954	43269.7	57128.9	68624.7	72035.5	76213.7	9630.18	5134	15027.8	12029.1	8117.24	13620.8	400164	388322	388628	360305	377471	392336	143815	147381	147972	153459	176373	96253.8	60774.7
FALSE	1589	PC(16:0_20:0)+HCOO	PC(36:0)+HCOO	-1	834.623	8.77084	PC	diacyl	M+HCOO		C45 H89 N1 O10 P1	CCCCCCCCCCCCCCCC(=O)OC(COC(=O)CCCCCCCCCCCCCCCCCCC)COP(=O)([O-])OCC[N+](C)(C)C	19522.8	22706.2	24158.3	15345.7	23640.4	24878.7	47556.9	48387.2	48544.8	40830.1	52431.6	37118.2	NP	NP	0.00860184	NP	807.686	NP	NP	NP	NP	NP	NP	27.4066	215201	199979	265763	234373	223983	222358	170019	174647	151124	173492	148570	59851.2	50804
FALSE	1350	PC(18:0_18:2)+H	PC(36:2)+H	1	786.601	6.90491	PC	diacyl	M+H		C44 H85 N1 O8 P1	CC=CCCCCCCCCC(=O)OC(COC(=O)CCCCCCCCCCCCCCCCCCCCC=CC)COP(=O)([O-])OCC[N+](C)(C)C	5.14149e+07	4.87854e+07	4.92182e+07	4.91679e+07	4.75906e+07	4.86474e+07	7.359e+07	7.04289e+07	6.62887e+07	7.75731e+07	7.07363e+07	7.0401e+07	1.57732e+06	1.39452e+06	1.02577e+06	1.26702e+06	1.20674e+06	1.32156e+06	1.13992e+06	1.23256e+06	1.16964e+06	1.13976e+06	1.09087e+06	1.33764e+06	1.91348e+07	1.81569e+07	2.01601e+07	1.93734e+07	1.91539e+07	2.02619e+07	1.65549e+07	1.75798e+07	1.75093e+07	1.68144e+07	1.64536e+07	1.46688e+07	7.08013e+06
FALSE	1343	PC(18:1_18:2)+H	PC(36:3)+H	1	784.585	6.40555	PC	diacyl	M+H		C44 H83 N1 O8 P1	CC=CCCCCCCCCCC(=O)OC(COC(=O)CCCCCCCCCCCCCCCCCC=CC=CC)COP(=O)([O-])OCC[N+](C)(C)C	2.1884e+07	2.35407e+07	2.44048e+07	2.34978e+07	2.45383e+07	2.38194e+07	5.14727e+07	4.76486e+07	4.31621e+07	4.86677e+07	4.6377e+07	4.80631e+07	1.56486e+06	1.12152e+06	1.75781e+06	1.59061e+06	1.58512e+06	1.40284e+06	1.59949e+06	1.88374e+06	1.84324e+06	1.81305e+06	1.76203e+06	1.71578e+06	7.91067e+06	8.41918e+06	6.56875e+06	8.70062e+06	8.22151e+06	8.71063e+06	8.91093e+06	8.60916e+06	9.52345e+06	8.55106e+06	1.05654e+07	7.76372e+06	6.23759e+06
FALSE	1336	PC(18:1_18:3)+H	PC(36:4)+H	1	782.569	6.09653	PC	diacyl	M+H		C44 H81 N1 O8 P1	CC=CCCCCCCCCCC(=O)OC(COC(=O)CCCCCCCCCCCCCCCC=CC=CC=CC)COP(=O)([O-])OCC[N+](C)(C)C	1.50411e+07	1.46062e+07	1.45923e+07	1.49838e+07	1.48515e+07	1.54351e+07	3.03832e+07	2.86858e+07	2.65896e+07	2.97092e+07	2.86157e+07	2.81218e+07	1.5545e+06	1.03763e+06	2.49404e+06	2.23497e+06	2.08269e+06	2.07237e+06	843231	839473	676356	851477	788899	799725	1.77507e+06	2.16717e+06	2.77354e+06	2.88673e+06	2.18952e+06	1.90437e+06	1.81658e+06	1.64709e+06	1.5287e+06	1.59773e+06	1.37397e+06	1.47227e+06	1.90811e+06
FALSE	1346	PE(14:0_16:0)-H	PE(30:0)-H	-1	662.477	5.94911	PE	diacyl	M-H		C35 H69 N1 O8 P1	CCCCCCCCCCCCCC(=O)OC(COC(=O)CCCCCCCCCCCCCCC)COP(=O)(O)OCCN	71679.6	66943.4	81609.3	76431.9	68406.4	72931.6	53828.2	51665.7	48784.8	35944.8	46301.8	37634	61610.7	58273	0.0132359	71746	67152.9	75234.3	5558.94	8308.75	9179.63	8805.49	14854.5	9430.59	107229	97699.4	109127	87106.3	103111	86349.9	73964	65760.9	72907.5	68026.3	57665.1	41276	153092
FALSE	1161	PE(16:1_16:1)+H	PE(32:2)+H	1	688.491	5.60796	PE	diacyl	M+H		C37 H71 N1 O8 P1	CC=CCCCCCCCCCCCCC(=O)OC(COC(=O)CCCCCCCCCCCCC=CC)COP(=O)(O)OCCN	3.02878e+06	2.95642e+06	2.98978e+06	2.87742e+06	3.14861e+06	3.10661e+06	2.06107e+06	1.98681e+06	1.88492e+06	2.05629e+06	2.08539e+06	1.95577e+06	147096	160847	221677	193873	223785	181294	40544.3	47455.1	32195.5	41726.4	35568.4	34962.9	282973	239241	219901	233.36	306400	253812	86657.7	154854	127476	160111	122547	108293	159139
FALSE	1331	PE(14:0_18:3)-H	PE(32:3)-H	-1	684.461	5.35985	PE	diacyl	M-H		C37 H67 N1 O8 P1	CCCCCCCCCCCCCC(=O)OC(COC(=O)CCCCCCCCCCC=CC=CC=CC)COP(=O)(O)OCCN	34341.3	40916.8	46251.4	47894	46222.5	59254.5	36998.4	31344.5	25254.8	26880.9	27449.7	29417.9	76687.9	63483.4	44335.8	69008.3	31998.8	43123.2	NP	NP	NP	0	NP	NP	2402.85	NP	9506.46	15490.6	2595.1	9577.95	11236.4	4106.55	4218.2	6333.73	6567.11	4192.61	12589.1
FALSE	1198	PE(16:0_18:1)+H	PE(34:1)+H	1	718.538	6.30273	PE	diacyl	M+H		C39 H77 N1 O8 P1	CCCCCCCCCCCCCCCC(=O)OC(COC(=O)CCCCCCCCCCCCCCC=CC)COP(=O)(O)OCCN	1.33663e+07	1.29212e+07	1.30136e+07	1.21671e+07	1.24085e+07	1.37967e+07	1.00194e+07	1.01319e+07	1.01035e+07	1.14384e+07	1.12559e+07	1.04597e+07	2.79733e+06	2.9932e+06	2.40086e+06	2.70914e+06	2.8116e+06	2.51282e+06	1.19264e+06	1.03123e+06	1.10928e+06	1.06445e+06	993132	959093	4.75907e+06	3.89979e+06	4.48879e+06	4.55255e+06	4.06102e+06	3.93215e+06	4.31373e+06	4.76377e+06	4.33994e+06	4.8517e+06	4.9641e+06	4.40009e+06	3.94892e+06
FALSE	1184	PE(16:1_18:1)+H	PE(34:2)+H	1	716.522	6.02644	PE	diacyl	M+H		C39 H75 N1 O8 P1	CC=CCCCCCCCCCCCCC(=O)OC(COC(=O)CCCCCCCCCCCCCCC=CC)COP(=O)(O)OCCN	2.08679e+07	2.12983e+07	2.25779e+07	2.21183e+07	2.26946e+07	2.25524e+07	2.39149e+07	2.29975e+07	2.17604e+07	2.47633e+07	2.2211e+07	2.25163e+07	5.23595e+06	4.64951e+06	5.16761e+06	4.34815e+06	4.89946e+06	4.94691e+06	1.12021e+06	1.01178e+06	1.06875e+06	1.0577e+06	1.14257e+06	1.05068e+06	5.30278e+06	4.83494e+06	5.51136e+06	5.24297e+06	5.63406e+06	5.58998e+06	4.92104e+06	5.38514e+06	5.09041e+06	5.22235e+06	4.87508e+06	4.64453e+06	5.58734e+06
FALSE	1173	PE(16:1_18:2)+H	PE(34:3)+H	1	714.507	5.68876	PE	diacyl	M+H		C39 H73 N1 O8 P1	CC=CCCCCCCCCCCCCC(=O)OC(COC(=O)CCCCCCCCCCCCC=CC=CC)COP(=O)(O)OCCN	6.34712e+06	6.87431e+06	6.39446e+06	6.07976e+06	7.20066e+06	6.63259e+06	5.9733e+06	5.80079e+06	5.54764e+06	6.01621e+06	6.43401e+06	5.46128e+06	2.91331e+06	2.8431e+06	2.90872e+06	2.96493e+06	2.97665e+06	3.14965e+06	156123	147891	136625	164156	139435	132609	344142	407219	251940	502738	452700	468014	360157	715035	551704	325825	300191	314329	862267
FALSE	1205	PE(18:2_18:2)+H	PE(36:4)+H	1	740.522	5.70623	PE	diacyl	M+H		C41 H75 N1 O8 P1	CC=CC=CCCCCCCCCCCCCC(=O)OC(COC(=O)CCCCCCCCCCCCC=CC=CC)COP(=O)(O)OCCN	3.54373e+06	3.68836e+06	3.68974e+06	3.65892e+06	3.76902e+06	4.05409e+06	5.78779e+06	5.49026e+06	5.11639e+06	5.67874e+06	5.51711e+06	5.58132e+06	4.52479e+06	4.57162e+06	4.61492e+06	4.9167e+06	4.64788e+06	4.89273e+06	340963	316728	303725	357312	256806	319305	1.82417e+06	1.75803e+06	1.87842e+06	1.81975e+06	2.28458e+06	2.48484e+06	1.93758e+06	1.53244e+06	1.54348e+06	2.09274e+06	2.42188e+06	1.7437e+06	2.39854e+06
FALSE	1232	PE(O-16:1_16:1)-H	PE(O-32:2)-H	-1	672.497	6.14485	PE	alkyl-acyl	M-H		C37 H71 N1 O7 P1	CC=CCCCCCCCCCCCCCOC(COC(=O)CCCCCCCCCCCCC=CC)COP(=O)(O)OCCN	836456	1.02583e+06	919127	933943	973030	919685	695131	694024	683269	740127	703261	784662	264598	237281	21038.9	229912	255677	241166	25443.2	24829.3	21725.1	25158.9	19631.4	20041.7	217569	235497	213136	249672	216410	225794	214272	198140	194891	197846	219828	159178	299210
FALSE	1345	PE(O-16:0_18:1)-H	PE(O-34:1)-H	-1	702.544	6.76165	PE	alkyl-acyl	M-H		C39 H77 N1 O7 P1	CCCCCCCCCCCCCCCCOC(COC(=O)CCCCCCCCCCCCCCC=CC)COP(=O)(O)OCCN	58594.7	57686.3	55954.6	61689.1	67367.4	63848.3	98730	90974	81953.2	86198.8	82843.5	100748	NP	4192.54	5354.66	8411.87	2868.7	4746.9	NP	1090.91	1505.14	NP	1495.69	1868.21	249852	242571	290759	215763	291951	254650	124367	121508	115943	102762	112252	77851.7	14669.3
FALSE	1338	PE(O-17:1_18:1)-H	PE(O-35:2)-H	-1	714.544	6.67969	PE	alkyl-acyl	M-H		C40 H77 N1 O7 P1	CC=CCCCCCCCCCCCCCCOC(COC(=O)CCCCCCCCCCCCCCC=CC)COP(=O)(O)OCCN	170195	165697	165953	188187	159752	179048	143108	136043	127087	140204	125643	135705	57832.6	45851.3	14657.7	51593.4	53117.2	42352	4953.48	6817.51	9849.47	1938.49	8465.27	7139.77	616469	561272	616558	644568	631101	596300	208681	209258	226880	201579	224783	151045	139293
FALSE	1339	PE(O-18:0_18:1)-H	PE(O-36:1)-H	-1	730.576	7.23949	PE	alkyl-acyl	M-H		C41 H81 N1 O7 P1	CCCCCCCCCCCCCCCCCCOC(COC(=O)CCCCCCCCCCCCCCC=CC)COP(=O)(O)OCCN	20318.3	16763	14361.9	16399.2	17653.4	15546.7	27170.1	27093.9	26641	25894.7	26257.9	29901.9	NP	1168.11	4375.58	2023.91	NP	5390.76	NP	NP	NP	NP	NP	NP	223856	152125	198845	208711	179179	196348	146795	154817	148665	156079	140522	109656	8031.18
FALSE	1344	PE(O-18:1_22:5)-H	PE(O-40:6)-H	-1	776.56	6.49039	PE	alkyl-acyl	M-H		C45 H79 N1 O7 P1	CC=CCCCCCCCCCCCCCCCOC(COC(=O)CCCCCCCCCCC=CC=CC=CC=CC=CC)COP(=O)(O)OCCN	NP	NP	NP	NP	NP	NP	NP	#DIV/0!	#DIV/0!	NP	NP	NP	NP	NP	NP	NP	NP	NP	9214.8	10304.2	11677.7	12225.7	10851.8	13896.9	275499	277953	289350	260820	165090	256327	11433	NP	8707.84	NP	6822.35	NP	NP
FALSE	29	PFAA(16:0)+H	PFAA(16:0)+H	1	256.263	4.97698	PFAA	Primary amides	M+H		C16 H34 N1 O1	NC(=O)CCCCCCCCCCCCCCC	815091	738238	1.07273e+06	641902	994466	1.13067e+06	563414	643126	713896	794577	734330	818402	834313	599701	918680	832732	648834	765723	619050	1.01714e+06	885127	1.12157e+06	920217	597881	839536	648079	591949	611070	516448	582285	374300	347060	287609	392008	384043	853974	482147
FALSE	399	PFAA(18:0)+H	PFAA(18:0)+H	1	284.295	4.45485	PFAA	Primary amides	M+H		C18 H38 N1 O1	NC(=O)CCCCCCCCCCCCCCCCC	3.8072e+06	3.96055e+06	3.90704e+06	3.87554e+06	4.02818e+06	4.03662e+06	1.49943e+06	1.35107e+06	1.18393e+06	1.47094e+06	1.39644e+06	1.17893e+06	1.23745e+06	1.2677e+06	1.28745e+06	1.09743e+06	1.2322e+06	1.29737e+06	1.27168e+06	1.53847e+06	1.2356e+06	1.39305e+06	1.39437e+06	1.31393e+06	1.24243e+06	1.1911e+06	1.03729e+06	1.18937e+06	1.08886e+06	1.02367e+06	1.15942e+06	973513	1.02598e+06	1.03121e+06	1.08519e+06	736931	1.1018e+06
FALSE	31	PFAA(18:2)+H	PFAA(18:2)+H	1	280.263	4.31386	PFAA	Primary amides	M+H		C18 H34 N1 O1	NC(=O)CCCCCCCCCCCCC=CC=CC	736413	854694	1.15831e+06	812039	964608	986702	794799	812653	819209	645449	621777	653624	816961	686224	634390	823651	924834	727355	850175	648025	599402	691706	818984	877973	620174	726645	353695	672999	604617	667301	708988	609961	712892	530522	576171	626081	677420
FALSE	404	PFAA(20:0)+H	PFAA(20:0)+H	1	312.326	4.34405	PFAA	Primary amides	M+H		C20 H42 N1 O1	NC(=O)CCCCCCCCCCCCCCCCCCC	803451	929305	821488	793450	818425	751174	727219	691403	645975	705808	677030	681122	882796	842678	852712	832210	819913	736998	753929	756854	818082	797042	777650	855744	823721	733246	815772	855546	837300	831049	759162	772100	766799	631106	761985	474880	804211
FALSE	401	PFAA(20:1)+H	PFAA(20:1)+H	1	310.31	4.39636	PFAA	Primary amides	M+H		C20 H40 N1 O1	NC(=O)CCCCCCCCCCCCCCCCC=CC	2.48358e+06	2.30209e+06	2.35935e+06	2.38185e+06	2.27989e+06	2.28957e+06	450268	342581	230133	229470	135047	383730	226413	234417	240170	242617	261416	238090	312759	324807	220381	291027	280497	332078	232738	249125	276388	237810	313201	256009	240382	239950	204839	160209	268845	154130	415375
FALSE	961	PFAA(22:0)+H	PFAA(22:0)+H	1	340.357	5.14785	PFAA	Primary amides	M+H		C22 H46 N1 O1	NC(=O)CCCCCCCCCCCCCCCCCCCCC	635453	618730	599730	653627	646005	630999	525874	509537	486116	502734	533097	556177	660405	658415	720520	659003	674362	641465	633349	665688	606440	623345	652347	628002	501943	559771	538190	629545	642636	608309	465250	550985	454119	501708	485254	316004	576721
FALSE	782	PFAA(22:1)+H	PFAA(22:1)+H	1	338.342	7.5213	PFAA	Primary amides	M+H		C22 H44 N1 O1	NC(=O)CCCCCCCCCCCCCCCCCCC=CC	7.88749e+06	9.47473e+06	9.07998e+06	9.14513e+06	9.59516e+06	1.34752e+07	1.70685e+07	1.68566e+07	1.64103e+07	1.76791e+07	1.63957e+07	9.63875e+06	9.45351e+06	7.46916e+06	6.74739e+06	6.7309e+06	5.16494e+06	5.73602e+06	2.10199e+07	2.03876e+07	1.44832e+07	1.95342e+07	1.96289e+07	1.93013e+07	2.52353e+06	1.86249e+06	2.68968e+06	2.44802e+06	2.34597e+06	3.19179e+06	1.07331e+06	791922	702852	1.67468e+06	1.06861e+06	1.11358e+06	2.12265e+06
FALSE	1600	PI(14:0_18:1)-H	PI(32:1)-H	-1	807.503	5.32779	PI	diacyl	M-H		C41 H76 O13 P1	CCCCCCCCCCCCCC(=O)OC(COC(=O)CCCCCCCCCCCCCCC=CC)COP(=O)(O)OC1C(C(C(C(C1O)O)O)O)O	105.675	253.976	0.302957	515.295	440.726	293.609	101.364	276.197	447.19	0.0735349	1989.84	103.258	57.4058	46350.8	12373.1	46383.5	50257.8	43296.2	4151.57	2430.55	3507.51	3000.41	4839.8	6499.37	87929	2.819	26.719	153.593	54.2327	127.569	28.0654	5.84418	38.1613	1856.08	145.386	47.9972	48.0124
FALSE	1147	SM(d32:1)+H	SM(d32:1)+H	1	675.544	5.7239	SM	acyl	M+H		C37 H76 N2 O6 P1	CCCCCCCCCC(O)C(NC(=O)CCCCCCCCCCCCCCCCC=CC)(COP(=O)([O-])OCC[N+](C)(C)C)	1.49513e+07	1.54652e+07	1.54953e+07	1.35847e+07	1.50879e+07	1.36597e+07	1.80715e+07	1.73628e+07	1.64128e+07	1.75437e+07	1.82718e+07	1.919e+07	331781	373030	4.31387e+06	349868	370821	430098	96685.7	168053	132542	147356	106663	95388	5.16367e+06	4.71598e+06	5.09687e+06	4.4804e+06	4.4618e+06	4.63563e+06	1.89872e+06	1.65607e+06	2.17812e+06	1.75814e+06	1.61446e+06	1.15159e+06	3.02121e+06
FALSE	1152	SM(d33:1)+HCOO	SM(d33:1)+HCOO	-1	733.55	6.0697	SM	acyl	M+HCOO		C39 H78 N2 O8 P1	CCCCCCCCCC(O)C(NC(=O)CCCCCCCCCCCCCCCCCC=CC)(COP(=O)([O-])OCC[N+](C)(C)C)	648120	628917	679502	625387	635658	661937	714794	684897	645479	703455	710476	699894	77814.7	68587.9	71721.9	60139.7	49111.8	57753.1	27458.7	34281	32493.6	29131.9	29491.9	35794.8	510510	533784	571336	597847	595228	499323	558319	510943	492488	487797	563557	383164	642392
FALSE	1165	SM(d34:1)+H	SM(d34:1)+H	1	703.575	6.35668	SM	acyl	M+H		C39 H80 N2 O6 P1	CCCCCCCCCC(O)C(NC(=O)CCCCCCCCCCCCCCCCCCC=CC)(COP(=O)([O-])OCC[N+](C)(C)C)	2.13328e+07	2.0621e+07	2.1266e+07	2.07076e+07	2.12059e+07	2.12245e+07	2.71791e+07	4.84269e+07	6.90015e+07	3.31345e+07	4.07048e+07	4.38069e+07	5.29312e+06	5.94622e+06	2.00186e+07	6.61142e+06	6.27076e+06	4.74061e+06	1.74597e+06	1.93673e+06	1.8184e+06	2.11299e+06	1.91965e+06	1.68596e+06	1.58333e+07	1.2956e+07	1.38903e+07	1.54325e+07	1.29167e+07	8.93222e+06	795400	1.00349e+07	9.53094e+06	9.04491e+06	932594	7.95763e+06	1.00643e+07
FALSE	1178	SM(d36:1)+H	SM(d36:1)+H	1	731.606	6.9912	SM	acyl	M+H		C41 H84 N2 O6 P1	CCCCCCCCCC(O)C(NC(=O)CCCCCCCCCCCCCCCCCCCCC=CC)(COP(=O)([O-])OCC[N+](C)(C)C)	4.16957e+06	5.18995e+06	4.80861e+06	6.78365e+06	7.3425e+06	5.13556e+06	1.11544e+07	1.00936e+07	8.89252e+06	1.10084e+07	8.70561e+06	8.05605e+06	611879	1.52436e+06	2.55355e+07	3.85999e+06	3.73936e+06	2.79931e+06	543318	556111	465126	673317	464046	248166	4.14695e+06	3.39936e+06	1.44809e+06	2.05798e+06	4.55167e+06	2.07043e+06	144537	112885	199212	341308	151692	408088	761398
FALSE	1187	SM(d38:1)+H	SM(d38:1)+H	1	759.637	7.5613	SM	acyl	M+H		C43 H88 N2 O6 P1	CCCCCCCCCC(O)C(NC(=O)CCCCCCCCCCCCCCCCCCCCCCC=CC)(COP(=O)([O-])OCC[N+](C)(C)C)	1.51852e+07	1.49429e+07	1.07375e+07	1.46957e+07	1.03557e+07	1.50957e+07	1.01558e+07	1.1825e+07	1.33299e+07	1.12266e+07	1.53784e+07	1.51443e+07	401338	721441	7.57098e+07	5.03026e+06	4.921e+06	5.39539e+06	851335	699859	730918	602562	617936	679746	0	768240	0	1.62112e+06	1.69996e+06	945006	528108	1.03263e+06	151130	978992	1.21409e+06	161584	1.33759e+06
FALSE	1229	SM(d39:1)+H	SM(d39:1)+H	1	773.653	8.09817	SM	acyl	M+H		C44 H90 N2 O6 P1	CCCCCCCCCC(O)C(NC(=O)CCCCCCCCCCCCCCCCCCCCCCCC=CC)(COP(=O)([O-])OCC[N+](C)(C)C)	9.8592e+06	9.97061e+06	8.94585e+06	9.19058e+06	9.81503e+06	9.78455e+06	1.11214e+07	1.0314e+07	9.36319e+06	1.05454e+07	1.02495e+07	9.42392e+06	0.0479845	132710	4.32756e+06	175314	191571	0.0233593	32587.1	54354.4	49537.5	56144.5	28548.7	54296.4	2.18114e+06	1.97558e+06	2.01628e+06	2.13934e+06	1.49996e+06	1.78462e+06	522471	819640	1.34957e+06	1.25028e+06	670714	1.15205e+06	2.99295e+06
FALSE	1202	SM(d40:1)+H	SM(d40:1)+H	1	787.669	8.19945	SM	acyl	M+H		C45 H92 N2 O6 P1	CCCCCCCCCC(O)C(NC(=O)CCCCCCCCCCCCCCCCCCCCCCCCC=CC)(COP(=O)([O-])OCC[N+](C)(C)C)	5.46404e+07	5.98527e+07	5.99229e+07	5.05863e+07	5.4683e+07	5.87857e+07	5.60621e+07	5.37871e+07	5.07643e+07	5.72138e+07	5.56147e+07	5.53634e+07	2.81777e+06	1.61476e+06	1.04378e+08	5.69728e+06	6.06835e+06	4.43325e+06	1.20264e+06	1.22254e+06	1.41244e+06	1.38273e+06	1.00425e+06	1.03106e+06	2.51796e+06	1.63087e+06	1.35177e+06	1.55093e+06	2.23606e+06	1.48202e+06	1.07242e+06	3.18567e+06	1.96988e+06	1.64165e+06	3.71949e+06	2.12636e+06	1.53411e+06
FALSE	1233	SM(d42:1)+H	SM(d42:1)+H	1	815.7	8.97086	SM	acyl	M+H		C47 H96 N2 O6 P1	CCCCCCCCCC(O)C(NC(=O)CCCCCCCCCCCCCCCCCCCCCCCCCCC=CC)(COP(=O)([O-])OCC[N+](C)(C)C)	3.39662e+07	4.53817e+07	4.25209e+07	5.51176e+07	5.45826e+07	3.9862e+07	3.49327e+07	3.99687e+07	4.44491e+07	4.9841e+07	4.86505e+07	4.80379e+07	2.63202e+06	1.79401e+06	7.72591e+07	1.16897e+07	1.43695e+07	2.97589e+06	1.76142e+06	2.19736e+06	2.00085e+06	1.90488e+06	1.42306e+06	962701	6.45012e+06	7.27809e+06	6.99555e+06	3.58008e+06	7.49744e+06	6.79707e+06	4.26689e+06	4.01274e+06	3.71626e+06	3.7003e+06	3.39792e+06	6.50574e+06	4.91108e+06
FALSE	6111	TG(4:0_6:0_8:0)+NH4	TG(18:0)+NH4	1	404.301	1.4423	TG	triacyl	M+NH4		C21 H42 N1 O6	CCCC(=O)OCC(COC(=O)CCCCC)OC(=O)CCCCCCC	14549.8	9529.84	37.2544	10209.7	10032.2	9917.04	14349.2	14443.3	14336.6	27968.9	10875.5	11365.8	32551.4	15438.3	13717.6	35797.4	40467.6	41846.5	20622.3	8077.27	4720.24	60550.3	20575.3	24432.7	408824	433046	448725	450794	483402	424464	325884	335580	350367	336320	315439	208201	191551
FALSE	5958	TG(2:0_2:0_16:0)+NH4	TG(20:0)+NH4	1	432.332	4.46175	TG	triacyl	M+NH4		C23 H46 N1 O6	CC(=O)OCC(COC(=O)C)OC(=O)CCCCCCCCCCCCCCC	56216.6	32135.1	21610.3	43901.4	53415.8	23757.8	37866.8	35962	33557.3	34456.6	42911	41573.1	36691.6	57713.5	42743.7	57241.5	45421.1	61787.5	50516.3	54855.1	52378	59254.4	38353.1	40295.6	243535	861121	434667	449990	314978	230380	5.1277e+06	2.4646e+06	4.66981e+06	2.52635e+06	2.36281e+06	1.45367e+06	346215
FALSE	5956	TG(2:0_4:0_14:0)+NH4	TG(20:0)+NH4	1	432.332	4.24463	TG	triacyl	M+NH4		C23 H46 N1 O6	CC(=O)OCC(COC(=O)CCC)OC(=O)CCCCCCCCCCCCC	26792.5	53933	25525.3	27782.8	41039.2	18760.7	37760.9	34634.2	31026.1	28432.3	34951	36566	34066.2	39825.3	20314.5	35770	41625.7	61140.5	51372.9	53298.5	52155.3	70445.8	62400.4	39726.6	517362	785894	515830	379408	580325	792974	5.1277e+06	4.46925e+06	4.66981e+06	4.5997e+06	4.62584e+06	2.87752e+06	175443
FALSE	5949	TG(4:0_6:0_10:0)+NH4	TG(20:0)+NH4	1	432.332	2.92189	TG	triacyl	M+NH4		C23 H46 N1 O6	CCCC(=O)OCC(COC(=O)CCCCC)OC(=O)CCCCCCCCC	76259.2	85362.4	73716.4	72814	83606	78055.3	74672.4	70385.2	65119.3	40445.7	110881	79774.8	95035.6	93400.2	69214.8	100413	103465	121622	164311	166295	155246	89009	113054	63333.6	3.73799e+06	1.30346e+06	2.17927e+06	1.31808e+06	1.9391e+06	2.74927e+06	1.36945e+06	2.80528e+06	1.38168e+06	2.69741e+06	2.69735e+06	1.75781e+06	1.40949e+06
FALSE	5960	TG(6:0_6:0_8:0)+NH4	TG(20:0)+NH4	1	432.332	4.86799	TG	triacyl	M+NH4		C23 H46 N1 O6	CCCCCC(=O)OCC(COC(=O)CCCCC)OC(=O)CCCCCCC	50609.5	33438.6	23508.6	27127.6	37551.2	15945.2	17092.5	25639.8	33830.7	25781	45312.5	26793	24575.8	44737.4	32128.8	50137	42680.8	23304.9	67370.4	66477.4	53420.8	58509.2	37359	21901.1	99144.1	110829	155438	129118	146096	126110	2.71076e+06	2.39183e+06	2.52889e+06	2.41191e+06	37866.3	1.44188e+06	171052
FALSE	5963	TG(2:0_4:0_15:0)+NH4	TG(21:0)+NH4	1	446.348	4.31382	TG	triacyl	M+NH4		C24 H48 N1 O6	CC(=O)OCC(COC(=O)CCC)OC(=O)CCCCCCCCCCCCCC	67673.6	34008.3	46192.7	33166.5	44828.8	29624.6	20836.6	24683.9	28188.1	27821.4	25206.6	24119.8	24828.9	27838.1	15773.5	13864.9	49627.1	39873	36620.8	34037.5	37221.4	37538.4	48175.7	32568.3	304427	260155	256049	396018	254354	929212	1.2132e+06	1.01556e+06	1.16021e+06	1.07734e+06	1.11168e+06	674491	186090
FALSE	5966	TG(4:0_6:0_11:0)+NH4	TG(21:0)+NH4	1	446.348	4.67457	TG	triacyl	M+NH4		C24 H48 N1 O6	CCCC(=O)OCC(COC(=O)CCCCC)OC(=O)CCCCCCCCCC	38015.4	23385.7	22045.1	32093.6	21482.8	16198	14191.3	16796.7	19168.7	14975.1	21068.6	18315.6	11292.8	21240.3	10761	30091.5	24159.4	25931.9	13252.3	30963.4	29948.7	26053.3	38910.4	28533.2	538007	106856	623193	610172	112988	654442	2.89475e+06	2.84936e+06	2.93338e+06	2.85901e+06	2.67094e+06	1.79719e+06	681742
FALSE	44	TG(2:0_4:0_16:0)+NH4	TG(22:0)+NH4	1	460.363	4.7218	TG	triacyl	M+NH4		C25 H50 N1 O6	CC(=O)OCC(COC(=O)CCC)OC(=O)CCCCCCCCCCCCCCC	554698	570883	601603	607703	610832	592714	115690	108494	99789	106083	127485	73875.7	1.11011e+06	1.07377e+06	1.06023e+06	972545	1.06144e+06	1.03909e+06	844043	673902	754853	728316	798455	747176	5.15005e+07	5.0841e+07	5.29488e+07	5.27635e+07	5.33352e+07	5.30193e+07	1.61321e+08	1.45757e+08	1.43705e+08	1.48817e+08	1.43179e+08	8.86609e+07	2.69013e+07
FALSE	41	TG(4:0_6:0_12:0)+NH4	TG(22:0)+NH4	1	460.363	4.40825	TG	triacyl	M+NH4		C25 H50 N1 O6	CCCC(=O)OCC(COC(=O)CCCCC)OC(=O)CCCCCCCCCCC	36255.5	33911	29338.6	57849.1	30720.8	21229.1	97288.2	84134.4	69810.8	77215.3	71389.4	78215.6	836039	145990	18423	21476.2	46952.3	53157.5	52012.6	51873.8	69295.6	32843	70270.3	28630.2	5.06e+07	4.79545e+07	5.50853e+07	123532	5.56374e+07	5.21836e+07	6.26308e+07	6.7037e+07	6.7822e+07	6.97672e+07	6.17913e+07	4.1231e+07	1.0618e+07
FALSE	5968	TG(2:0_4:0_16:1)+NH4	TG(22:1)+NH4	1	458.348	4.33443	TG	triacyl	M+NH4		C25 H48 N1 O6	CC(=O)OCC(COC(=O)CCC)OC(=O)CCCCCCCCCCCCC=CC	38571.2	41364.5	27098.7	31857.9	45043.1	28275.4	31427.6	32524.4	33169.1	24898.8	19926.6	40551.1	35532.3	47601.3	28331.3	33782.9	32699.4	30534.9	38028.5	22829.4	29080.7	33168.1	15850.4	39157.7	190502	138805	164759	121234	184541	196847	7.41791e+06	6.6858e+06	6.47874e+06	6.32601e+06	6.86816e+06	3.92511e+06	198025
FALSE	5967	TG(4:0_4:0_14:1)+NH4	TG(22:1)+NH4	1	458.348	3.72114	TG	triacyl	M+NH4		C25 H48 N1 O6	CCCC(=O)OCC(COC(=O)CCC)OC(=O)CCCCCCCCCCC=CC	18209.5	26123.4	9158.8	23084.1	26473.3	14201	15942.6	19612.8	23010.4	20014.8	23860.4	19954.8	35690.7	45724.4	23705.3	24250.3	49897.6	41123.9	24755.7	32290.5	20449.1	24985.3	16361.1	32853.7	186637	118375	224766	244970	144636	185701	8.79958e+06	196995	303012	298657	4.91641e+06	223592	235394
FALSE	5971	TG(4:0_4:0_15:0)+NH4	TG(23:0)+NH4	1	474.379	5.07722	TG	triacyl	M+NH4		C26 H52 N1 O6	CCCC(=O)OCC(COC(=O)CCC)OC(=O)CCCCCCCCCCCCCC	146768	167764	143105	245552	241597	240481	47108.3	44666.4	41603.5	45190	46150.1	46396.7	30402.3	52164	25362.9	67071.4	45232.9	57964.2	66011.1	44946.2	44237.2	37873.2	42341.5	62550.6	7.64986e+06	7.72471e+06	7.41368e+06	8.27414e+06	8.00722e+06	8.26308e+06	3.01431e+07	3.0762e+07	3.08917e+07	2.97181e+07	3.20867e+07	2.04527e+07	7.59401e+06
FALSE	6246	TG(2:0_4:0_17:1)+NH4	TG(23:1)+NH4	1	472.363	4.149	TG	triacyl	M+NH4		C26 H50 N1 O6	CC(=O)OCC(COC(=O)CCC)OC(=O)CCCCCCCCCCCCCC=CC	3271.54	4444.14	2759.89	3586.92	7125.37	2543.4	1965.32	1939.99	1887.69	1170.07	3945.31	2092.57	1695.3	7913.56	4652.79	7055.49	6413	7213.94	7907.81	2100.66	2602.71	5538.43	6880.56	7533.03	147710	166347	167389	190816	189065	163216	2.42392e+06	2.38223e+06	2.79828e+06	2.38809e+06	2.32092e+06	1.65533e+06	472625
FALSE	58	TG(4:0_6:0_14:0)+NH4	TG(24:0)+NH4	1	488.395	5.26023	TG	triacyl	M+NH4		C27 H54 N1 O6	CCCC(=O)OCC(COC(=O)CCCCC)OC(=O)CCCCCCCCCCCCC	7.65738e+06	8.20364e+06	8.39365e+06	8.21834e+06	8.5886e+06	8.59242e+06	4.28533e+06	4.39441e+06	4.4424e+06	4.89846e+06	4.81739e+06	4.67228e+06	1.7407e+07	1.7681e+07	1.71839e+07	1.67203e+07	1.6267e+07	1.64169e+07	8.28367e+06	9.34903e+06	7.50445e+06	9.63498e+06	9.82523e+06	9.5389e+06	2.97463e+08	3.12144e+08	3.15431e+08	2.98926e+08	3.14378e+08	3.28383e+08	4.87335e+08	4.7614e+08	4.58704e+08	4.58345e+08	4.79538e+08	3.47736e+08	2.54278e+08
FALSE	57	TG(6:0_8:0_10:0)+NH4	TG(24:0)+NH4	1	488.395	4.75212	TG	triacyl	M+NH4		C27 H54 N1 O6	CCCCCC(=O)OCC(COC(=O)CCCCCCC)OC(=O)CCCCCCCCC	183918	282344	184285	169464	287547	165226	189521	134771	78147.8	51864.7	50033.3	150576	472838	421821	344577	373101	404116	490679	367836	305489	343333	256414	278482	294108	5.68588e+06	5.46346e+06	5.89034e+06	6.35943e+06	6.04814e+06	5.81335e+06	3.97923e+06	3.68796e+06	5.74571e+06	4.77443e+06	4.31999e+06	3.38573e+06	2.84769e+06
FALSE	6114	TG(4:0_4:0CHO_16:0)+NH4	TG(24:0CHO)+NH4	1	502.374	4.40833	TG	aldehyde	M+NH4		C27 H52 N1 O7	CCCC(=O)OCC(COC(=O)CCCCCCCCCCCCCCC)OC(=O)CCC(=O)	130558	87498.2	81873.6	91893.5	99423.5	131153	122143	96212.9	68945	93279.1	40836.3	89780.2	111494	125918	50523.9	108144	136355	145265	64150.6	85908.3	84141.2	73261.5	116093	102442	89899	153477	209849	169706	186753	145674	682120	709511	700488	670349	684666	617412	175266
FALSE	5979	TG(2:0_4:0_18:1)+NH4	TG(24:1)+NH4	1	486.379	4.92575	TG	triacyl	M+NH4		C27 H52 N1 O6	CC(=O)OCC(COC(=O)CCC)OC(=O)CCCCCCCCCCCCCCC=CC	257314	202021	228446	292565	243652	163703	21715.7	24012.1	25974.6	37113.7	22247.8	27132.5	575083	624145	572207	584850	569110	601873	148554	156320	154914	131716	168254	187030	6.96112e+06	7.41453e+06	7.8271e+06	8.8966e+06	7.53611e+06	7.87738e+06	1.05546e+08	1.07378e+08	1.06441e+08	1.09916e+08	1.07336e+08	7.54865e+07	1.09481e+07
FALSE	5973	TG(2:0_4:0_18:2)+NH4	TG(24:2)+NH4	1	484.363	4.41466	TG	triacyl	M+NH4		C27 H50 N1 O6	CC(=O)OCC(COC(=O)CCC)OC(=O)CCCCCCCCCCCCC=CC=CC	7196.05	5197.54	NP	2513.78	3986.33	6683.26	NP	#DIV/0!	#DIV/0!	NP	NP	NP	12845.8	10845	16618.6	18662.1	23023.3	13635.6	0.0119285	18.4484	683.841	NP	21.767	1.20713	335881	342706	412135	314979	381842	363080	1.3891e+07	1.22569e+07	1.26884e+07	1.24115e+07	1.23339e+07	7.32769e+06	504997
FALSE	65	TG(4:0_5:0_16:0)+NH4	TG(25:0)+NH4	1	502.41	4.6197	TG	triacyl	M+NH4		C28 H56 N1 O6	CCCC(=O)OCC(COC(=O)CCCC)OC(=O)CCCCCCCCCCCCCCC	52313.1	49987.8	29020.7	91296.8	32917.9	50769.2	30004.1	41355.7	52132.4	54810.3	38339.4	68803.7	73157.6	38327	87556.1	98108.3	114757	123522	68579.9	85086.4	60179.1	72563.7	65989.7	54883.8	2.26701e+06	2.21222e+06	2.43883e+06	2.36182e+06	2.43055e+06	2.25844e+06	4.21344e+06	840174	4.06926e+06	4.145e+06	4.0891e+06	3.23365e+06	1.39336e+06
FALSE	5985	TG(3:0_6:0_16:1)+NH4	TG(25:1)+NH4	1	500.395	4.44667	TG	triacyl	M+NH4		C28 H54 N1 O6	CCC(=O)OCC(COC(=O)CCCCC)OC(=O)CCCCCCCCCCCCC=CC	5982.29	3528.2	310.496	4152.83	227.987	8987.06	5540.84	3921.01	2246.66	46.0122	33.9661	1019.31	1305.86	32.5449	1735.66	11486.9	5736.73	5374.9	9093.04	6932.01	6523.37	1250.08	5337.85	5438.87	62379.5	47809.6	51241.4	48197.7	63359.4	49617.5	146336	159820	240845	175367	239355	200583	62149.2
FALSE	5986	TG(4:0_4:0_17:1)+NH4	TG(25:1)+NH4	1	500.395	4.98098	TG	triacyl	M+NH4		C28 H54 N1 O6	CCCC(=O)OCC(COC(=O)CCC)OC(=O)CCCCCCCCCCCCCC=CC	92975.5	64727.7	90814.8	94821.4	94385.2	87999.3	0.0243986	2294.56	4557.19	6666.62	14715.3	0.00735538	21884.6	11642.6	13765.6	28914.6	12638.8	16014.7	16836.5	0.0514099	79.7691	3447.52	0.0385109	1.83858	1.54393e+06	1.48496e+06	1.52585e+06	1.51922e+06	1.67725e+06	1.60074e+06	9.77182e+06	8.88562e+06	9.07154e+06	9.56048e+06	8.52349e+06	6.45162e+06	2.9179e+06
FALSE	97	TG(4:0_6:0_16:0)+Na	TG(26:0)+Na	1	521.381	5.55922	TG	triacyl	M+Na		C29 H54 Na1 O6	CCCC(=O)OCC(COC(=O)CCCCC)OC(=O)CCCCCCCCCCCCCCC	3.13456e+06	3.00628e+06	3.00372e+06	2.99443e+06	3.18462e+06	2.92243e+06	1.14208e+06	1.05856e+06	960325	1.07717e+06	990551	1.13047e+06	4.62676e+06	3.67502e+06	4.11457e+06	4.38091e+06	4.86118e+06	4.614e+06	3.77304e+06	4.304e+06	4.12782e+06	4.23126e+06	4.14545e+06	4.4897e+06	2.38409e+07	2.63574e+07	2.63155e+07	2.41692e+07	2.51913e+07	2.50317e+07	1.95002e+07	1.92632e+07	1.75831e+07	1.77162e+07	1.85989e+07	1.89931e+07	1.90707e+07
FALSE	6266	TG(4:0_6:0CHO_16:0)+NH4	TG(26:0CHO)+NH4	1	530.405	4.42436	TG	aldehyde	M+NH4		C29 H56 N1 O7	CCCC(=O)OCC(COC(=O)CCCCCCCCCCCCCCC)OC(=O)CCCCC(=O)	27948.1	14024.9	64.6489	15214.3	8362.3	16465.3	43907.9	37825.1	31216.5	45567.8	27672.4	27083.9	28104.4	44414.5	45521.9	49421.8	106447	80041.7	87311.1	112183	22466.7	86196.7	56527.7	88162.7	133619	97330.1	127991	213865	135058	174662	932289	713214	950029	913732	896575	526480	311987
FALSE	5990	TG(4:0_4:0_18:2)+NH4	TG(26:2)+NH4	1	512.395	4.99343	TG	triacyl	M+NH4		C29 H54 N1 O6	CCCC(=O)OCC(COC(=O)CCC)OC(=O)CCCCCCCCCCCCC=CC=CC	151959	108967	133280	160261	146593	151720	6515.41	9058.94	11476.5	17742.1	9775.84	10458.3	168395	141924	141724	150217	113636	138359	36601.9	26710	35073.7	23260.7	47885.1	42523.4	4.05798e+06	4.07818e+06	3.99773e+06	4.3807e+06	4.53761e+06	4.68242e+06	3.2126e+07	2.87289e+07	2.95666e+07	3.04299e+07	2.89968e+07	1.95585e+07	4.18976e+06
FALSE	5987	TG(4:0_4:0_18:3)+NH4	TG(26:3)+NH4	1	510.379	4.47602	TG	triacyl	M+NH4		C29 H52 N1 O6	CCCC(=O)OCC(COC(=O)CCC)OC(=O)CCCCCCCCCCC=CC=CC=CC	5061.61	NP	6070.31	12831.6	4116.01	4972.04	NP	#DIV/0!	#DIV/0!	NP	NP	NP	124627	118665	40128.9	105286	114895	110714	NP	NP	NP	NP	NP	NP	503955	434998	487418	518122	512637	523777	4.23615e+06	4.06053e+06	4.12465e+06	3.73308e+06	3.94813e+06	2.44278e+06	652998
FALSE	5998	TG(4:0_9:0CHO_14:0)+NH4	TG(27:0CHO)+NH4	1	544.421	4.34865	TG	aldehyde	M+NH4		C30 H58 N1 O7	CCCC(=O)OCC(COC(=O)CCCCCCCCCCCCC)OC(=O)CCCCCCCC(=O)	10490	25850.7	26757.3	40614.3	18168	21443.2	41322.9	38938.3	36012.5	27301.5	44271.1	25613.1	22631.9	35667.4	12113.1	48335.8	47213.3	89391.8	105675	97002.3	40897.1	30162.9	55308.4	68557.9	159903	162506	146839	191139	249095	207597	600714	560037	585311	416136	585554	374897	520121
FALSE	5993	TG(4:0_6:0_17:1)+NH4	TG(27:1)+NH4	1	528.426	5.47787	TG	triacyl	M+NH4		C30 H58 N1 O6	CCCC(=O)OCC(COC(=O)CCCCC)OC(=O)CCCCCCCCCCCCCC=CC	335262	316107	364017	317192	328892	330570	34735.1	36415.9	37590.3	48027.7	37178.9	32193.8	135389	150826	161798	147933	164911	167973	50861.6	47996.3	52871	47720.4	40429.7	62773.7	5.54352e+06	5.41412e+06	5.90333e+06	5.86488e+06	5.6038e+06	6.04472e+06	1.66844e+07	1.56444e+07	1.53377e+07	1.53718e+07	1.61931e+07	1.11285e+07	1.16497e+07
FALSE	482	TG(4:0_10:0_14:0)+Na	TG(28:0)+Na	1	549.413	5.96611	TG	triacyl	M+Na		C31 H58 Na1 O6	CCCC(=O)OCC(COC(=O)CCCCCCCCC)OC(=O)CCCCCCCCCCCCC	3.18292e+06	3.19322e+06	3.5604e+06	3.4559e+06	3.19863e+06	3.39604e+06	662210	601780	532983	529131	559592	582734	7.15715e+06	7.29407e+06	6.84701e+06	7.16267e+06	6.88645e+06	7.28046e+06	9.60222e+06	9.54141e+06	8.86112e+06	1.00643e+07	1.01942e+07	9.77184e+06	2.39629e+07	2.38403e+07	2.47037e+07	2.60122e+07	2.50421e+07	2.60258e+07	1.30321e+07	1.35355e+07	1.26613e+07	1.28413e+07	1.24447e+07	1.42742e+07	1.95658e+07
FALSE	6003	TG(4:0_8:0_16:0CHO)+NH4	TG(28:0CHO)+NH4	1	558.436	5.09798	TG	aldehyde	M+NH4		C31 H60 N1 O7	CCCC(=O)OCC(COC(=O)CCCCCCC)OC(=O)CCCCCCCCCCCCCCC(=O)	20844.2	33199.2	32924.6	13939.6	37932.5	23015.8	72105.9	60710.1	48470.4	45178.1	64243	46670.8	290079	256141	245461	244747	313766	291869	52523.1	55116.6	56380.7	78517.2	44278	62943.9	2.09207e+06	2.02095e+06	704795	2.11143e+06	1.99201e+06	2.10751e+06	2.35482e+06	2.01026e+06	2.13243e+06	1.52303e+06	2.31286e+06	1.15371e+06	2.31651e+06
FALSE	6004	TG(4:0_9:0CHO_15:0)+NH4	TG(28:0CHO)+NH4	1	558.436	5.36712	TG	aldehyde	M+NH4		C31 H60 N1 O7	CCCC(=O)OCC(COC(=O)CCCCCCCCCCCCCC)OC(=O)CCCCCCCC(=O)	12662	29442.9	33510.6	13457.2	32771.8	23239.8	27271.2	25156.8	22692.6	31858.3	25739.4	7854.97	235334	172099	188477	184414	170618	241860	64494.8	38794.9	52259.2	63502.9	42137.2	61927.6	1.65429e+06	1.7013e+06	1.82203e+06	1.76554e+06	1.78593e+06	1.72907e+06	3.31815e+06	1.44503e+06	3.20374e+06	3.24063e+06	1.50705e+06	1.3321e+06	2.53305e+06
FALSE	6009	TG(4:0_8:0COOH_16:0)+NH4	TG(28:0COOH)+NH4	1	574.431	4.55681	TG	carboxylic	M+NH4		C31 H60 N1 O8	CCCC(=O)OCC(COC(=O)CCCCCCCCCCCCCCC)OC(=O)CCCCCCC(=O)O	14391.4	22297	11150.1	7550.11	34569.3	21434.9	28200.8	21531.3	14562.5	17606	15022.7	16679.2	17055.6	12033.5	13958.9	38393	33760.1	19392.7	18249.1	12025.5	10769.8	15682.6	6259.27	12271.3	43762.8	44204.2	43276.4	22673.6	16048.1	28926.8	76673.1	89633.8	100166	67506.9	110363	74487	33432
FALSE	5995	TG(4:0_6:0_18:3)+NH4	TG(28:3)+NH4	1	538.41	5.03198	TG	triacyl	M+NH4		C31 H56 N1 O6	CCCC(=O)OCC(COC(=O)CCCCC)OC(=O)CCCCCCCCCCC=CC=CC=CC	88033.4	72346	87024.2	90822.3	91332.9	87475.3	NP	3843.29	3816.58	4967.91	3050.26	NP	1.02601e+06	1.13124e+06	907835	1.1261e+06	979202	1.05987e+06	20485.3	23023.6	14279.3	24797.8	24457.2	16115.6	2.31789e+06	2.30783e+06	2.63963e+06	2.85536e+06	2.53453e+06	2.32789e+06	5.74061e+06	5.10473e+06	5.40246e+06	5.68265e+06	5.56238e+06	3.50029e+06	2.98166e+06
FALSE	6247	TG(4:0_4:0_20:4)+NH4	TG(28:4)+NH4	1	536.395	4.82133	TG	triacyl	M+NH4		C31 H54 N1 O6	CCCC(=O)OCC(COC(=O)CCC)OC(=O)CCCCCCC=CCC=CCC=CCC=CCC	NP	9992.55	NP	8451.75	NP	NP	NP	#DIV/0!	#DIV/0!	NP	NP	NP	146372	141965	37691.6	124140	117884	105616	NP	NP	0.241484	NP	4019.3	NP	144432	110906	133800	116963	161649	207095	1.01726e+06	970994	1.03143e+06	975634	1.02322e+06	652877	173667
FALSE	691	TG(4:0_10:0_15:0)+NH4	TG(29:0)+NH4	1	558.473	6.09285	TG	triacyl	M+NH4		C32 H64 N1 O6	CCCC(=O)OCC(COC(=O)CCCCCCCCC)OC(=O)CCCCCCCCCCCCCC	4.81973e+06	5.12345e+06	5.28911e+06	5.07509e+06	5.10719e+06	5.22401e+06	548286	519827	484142	522118	556043	558766	1.64746e+06	1.77098e+06	1.48667e+06	1.56109e+06	1.59644e+06	1.42722e+06	1.58956e+06	1.60752e+06	1.46926e+06	1.61786e+06	1.57105e+06	1.43883e+06	1.35349e+08	1.38917e+08	1.40212e+08	1.35656e+08	1.38356e+08	1.44338e+08	4.48507e+07	4.84614e+07	4.82893e+07	4.80902e+07	4.67313e+07	3.90523e+07	1.20032e+08
FALSE	688	TG(4:0_7:0_18:0)+NH4	TG(29:0)+NH4	1	558.473	5.73513	TG	triacyl	M+NH4		C32 H64 N1 O6	CCCC(=O)OCC(COC(=O)CCCCCC)OC(=O)CCCCCCCCCCCCCCCCC	1.43839e+06	6.67264e+06	6.69148e+06	6.4268e+06	6.53784e+06	6.61562e+06	377454	261454	141819	107556	81691.3	410912	2.58151e+06	2.55257e+06	2.50118e+06	2.5995e+06	2.49707e+06	2.28105e+06	1.25316e+06	1.33554e+06	1.40743e+06	1.2317e+06	1.35928e+06	1.42599e+06	4.56388e+06	4.9675e+06	4.89016e+06	4.62747e+06	5.18612e+06	6.30726e+06	4.45091e+06	4.4672e+06	4.50176e+06	3.52664e+06	4.57778e+06	4.79976e+06	5.13501e+06
FALSE	689	TG(6:0_8:0_15:0)+NH4	TG(29:0)+NH4	1	558.473	5.91133	TG	triacyl	M+NH4		C32 H64 N1 O6	CCCCCC(=O)OCC(COC(=O)CCCCCCC)OC(=O)CCCCCCCCCCCCCC	5.88105e+06	6.2561e+06	6.16399e+06	5.96383e+06	6.00366e+06	6.10632e+06	46143.5	122012	196184	144735	115709	670744	1.97878e+06	2.55257e+06	1.0237e+06	2.01717e+06	2.49707e+06	1.73896e+06	158463	112425	136248	120781	274950	120104	1.39698e+08	1.38463e+08	1.39251e+08	2.29318e+06	1.39763e+08	1.52084e+06	4.77156e+07	5.13533e+07	5.05195e+07	4.9474e+07	4.98712e+07	543507	1.24695e+08
FALSE	6006	TG(4:0_9:0CHO_16:0)+NH4	TG(29:0CHO)+NH4	1	572.452	4.87421	TG	aldehyde	M+NH4		C32 H62 N1 O7	CCCC(=O)OCC(COC(=O)CCCCCCCCCCCCCCC)OC(=O)CCCCCCCC(=O)	30608.3	19472.8	38885	41495.9	34144.3	12430.2	74365.6	75970.9	76520	100812	84122.3	86123.5	61051.5	113613	35686.5	96342.3	71690.3	90538.5	110448	69765.3	74117	96000.6	65764.9	68401.1	499529	552200	591659	808650	657195	682035	2.4173e+06	2.18686e+06	2.30511e+06	2.66355e+06	2.06619e+06	1.50719e+06	1.97115e+06
FALSE	6015	TG(4:0_9:0COOH_16:0)+NH4	TG(29:0COOH)+NH4	1	588.447	4.73137	TG	carboxylic	M+NH4		C32 H62 N1 O8	CCCC(=O)OCC(COC(=O)CCCCCCCCCCCCCCC)OC(=O)CCCCCCCC(=O)O	4439.29	23690	7253.82	8981.09	42184.1	34816.1	54774.9	55413.6	55281.9	65556.9	56787.3	68130.2	16540.2	5790.17	61.0351	29659.5	23457.5	16983.8	25985	19926	2919.01	28368.4	6172.72	20242.4	30109.2	46589.3	49711.3	32188.3	30845.1	49002.8	238343	183255	197843	214236	196604	137636	27679.3
FALSE	6000	TG(4:0_8:0_17:1)+NH4	TG(29:1)+NH4	1	556.457	5.79829	TG	triacyl	M+NH4		C32 H62 N1 O6	CCCC(=O)OCC(COC(=O)CCCCCCC)OC(=O)CCCCCCCCCCCCCC=CC	1.57611e+06	1.4226e+06	1.49941e+06	1.46848e+06	1.45909e+06	1.4369e+06	214356	197001	176908	198714	144666	140649	738660	623591	596044	681683	697840	557897	208864	163988	180643	151075	191780	181504	1.89146e+07	1.80502e+07	1.88991e+07	1.65289e+07	1.91291e+07	1.79892e+07	1.86938e+07	1.71719e+07	1.92346e+07	1.9265e+07	1.82474e+07	1.52481e+07	3.06716e+07
FALSE	6276	TG(4:0_7:0_18:2)+NH4	TG(29:2)+NH4	1	554.442	5.47486	TG	triacyl	M+NH4		C32 H60 N1 O6	CCCC(=O)OCC(COC(=O)CCCCCC)OC(=O)CCCCCCCCCCCCC=CC=CC	142680	99779.5	95555.7	98417.6	148853	127787	40066.8	37572	34554.8	41911.6	50920.4	26972.5	186677	92719.2	55736.5	58765.7	80712.9	99641.1	38777.6	44262.1	40069.3	46709.8	42146.7	39409.6	1.55721e+06	1.48762e+06	1.58525e+06	1.58498e+06	1.5761e+06	1.53909e+06	1.61417e+06	1.57783e+06	1.46254e+06	1.4474e+06	1.3617e+06	1.14077e+06	2.51817e+06
FALSE	1012	TG(4:0_10:0_16:0)+NH4	TG(30:0)+NH4	1	572.488	6.3592	TG	triacyl	M+NH4		C33 H66 N1 O6	CCCC(=O)OCC(COC(=O)CCCCCCCCC)OC(=O)CCCCCCCCCCCCCCC	8.11064e+07	7.74655e+07	7.48168e+07	7.22913e+07	7.37042e+07	7.23432e+07	1.10894e+07	1.0377e+07	9.52034e+06	1.08982e+07	1.01652e+07	1.00095e+07	6.7581e+07	6.7499e+07	6.40599e+07	6.69138e+07	6.29474e+07	6.31539e+07	3.47164e+07	3.33864e+07	3.29175e+07	3.40238e+07	3.55156e+07	3.36316e+07	8.31293e+08	8.04324e+08	7.83147e+08	8.32818e+08	8.29816e+08	8.24818e+08	5.56482e+08	5.48096e+08	5.24553e+08	5.35475e+08	5.55879e+08	4.62496e+08	7.93883e+08
FALSE	6014	TG(4:0_10:0_16:0CHO)+NH4	TG(30:0CHO)+NH4	1	586.468	5.16682	TG	aldehyde	M+NH4		C33 H64 N1 O7	CCCC(=O)OCC(COC(=O)CCCCCCCCC)OC(=O)CCCCCCCCCCCCCCC(=O)	32960	30341.8	65146.9	37943	14999.6	21265.1	38592.4	42157.9	45137.4	51036.3	50696.1	46156.9	1.11323e+06	1.15456e+06	1.17524e+06	1.11642e+06	1.16577e+06	965375	218604	211182	187096	173705	191294	164602	902305	1.3277e+06	1.14759e+06	1.66533e+06	1.68881e+06	926698	6.93585e+06	6.45493e+06	6.52369e+06	6.54698e+06	6.70968e+06	4.57609e+06	3.19713e+06
FALSE	702	TG(4:0_8:0_18:1)+NH4	TG(30:1)+NH4	1	570.473	5.98434	TG	triacyl	M+NH4		C33 H64 N1 O6	CCCC(=O)OCC(COC(=O)CCCCCCC)OC(=O)CCCCCCCCCCCCCCC=CC	2.94341e+07	2.98162e+07	2.9963e+07	3.04079e+07	2.84034e+07	2.91451e+07	4.76474e+06	4.65434e+06	4.47924e+06	4.97984e+06	4.74027e+06	4.85836e+06	5.35994e+07	5.48467e+07	5.22853e+07	5.28002e+07	5.49856e+07	5.08046e+07	2.32284e+07	2.07096e+07	2.04348e+07	2.1342e+07	2.28395e+07	2.2576e+07	2.16684e+08	2.19612e+08	2.29726e+08	2.27705e+08	2.29755e+08	2.35729e+08	2.43962e+08	2.34554e+08	2.54281e+08	2.56664e+08	2.72557e+08	2.12739e+08	2.86963e+08
FALSE	6249	TG(4:0_8:0_18:1CHO)+NH4	TG(30:1CHO)+NH4	1	584.452	5.04005	TG	aldehyde	M+NH4		C33 H62 N1 O7	CCCC(=O)OCC(COC(=O)CCCCCCC)OC(=O)CCCCCCCCCCCCCCC=CC(=O)	17156	22321.4	6100.98	10712.9	5441.26	9365.78	5524.77	6764.03	7909.26	13330.7	14670.3	2015.01	68309	120359	127464	138827	119963	61111.1	45646.9	24410.6	21887.5	8713.45	23318.8	18547.1	98455.7	462238	82324.6	94496.8	82163.8	92965.6	375703	454173	314580	311846	327452	295794	191264
FALSE	695	TG(4:0_8:0_18:2)+NH4	TG(30:2)+NH4	1	568.457	5.43497	TG	triacyl	M+NH4		C33 H62 N1 O6	CCCC(=O)OCC(COC(=O)CCCCCCC)OC(=O)CCCCCCCCCCCCC=CC=CC	92888.5	119986	132405	91916.5	132456	131818	26062.3	68813.4	110608	40759.8	424787	42032.4	75850.2	73752	111016	65375.7	86802	97569	34658.1	65444.9	72071.5	95816.7	82753.2	46823.5	859437	742251	889085	1.06274e+06	918480	1.00647e+06	871133	1.06245e+06	949574	1.42119e+06	1.09367e+06	988731	1.02088e+06
FALSE	5945	TG(4:0_8:0_18:3)+NH4	TG(30:3)+NH4	1	566.442	5.38127	TG	triacyl	M+NH4		C33 H60 N1 O6	CCCC(=O)OCC(COC(=O)CCCCCCC)OC(=O)CCCCCCCCCCC=CC=CC=CC	329594	304318	298846	316169	307221	311394	23749.3	21071	18099.7	27382.9	18205.1	19392.3	1.19756e+07	1.11057e+07	1.08316e+07	1.19669e+07	1.1613e+07	1.26138e+07	424814	376531	362521	350819	325575	414250	1.24451e+07	1.13364e+07	1.28717e+07	1.26466e+07	1.24378e+07	1.19317e+07	5.15617e+06	5.14734e+06	5.03724e+06	5.63677e+06	5.33185e+06	3.69971e+06	1.15341e+07
FALSE	6110	TG(4:0_6:0_20:4)+NH4	TG(30:4)+NH4	1	564.426	5.20257	TG	triacyl	M+NH4		C33 H58 N1 O6	CCCC(=O)OCC(COC(=O)CCCCC)OC(=O)CCCCCCC=CCC=CCC=CCC=CCC	58923.7	60405.6	55603.8	58409.7	40520.9	37497.4	17705.3	12912.9	7940.94	3940.5	4093.96	23652.4	821466	767415	874075	685246	772720	779788	18959	28518.1	19299	26980	24688.1	20729.8	764617	794338	775317	717126	804879	793707	2.63013e+06	2.76284e+06	1.99158e+06	2.77955e+06	2.69377e+06	1.8758e+06	1.43111e+06
FALSE	6109	TG(4:0_6:0_20:5)+NH4	TG(30:5)+NH4	1	562.41	5.06864	TG	triacyl	M+NH4		C33 H56 N1 O6	CCCC(=O)OCC(COC(=O)CCCCC)OC(=O)CCCCCCCCC=CC=CC=CC=CC=CC	18091.2	5178.78	NP	16201.5	NP	NP	NP	#DIV/0!	#DIV/0!	NP	NP	NP	14240.8	19524.6	116404	23588.6	33532.9	72455.7	NP	NP	NP	NP	NP	NP	146309	144405	153092	156838	125542	156547	316175	261989	308806	368904	286828	179965	100308
FALSE	1142	TG(4:0_12:0_15:0)+NH4	TG(31:0)+NH4	1	586.504	6.53565	TG	triacyl	M+NH4		C34 H68 N1 O6	CCCC(=O)OCC(COC(=O)CCCCCCCCCCC)OC(=O)CCCCCCCCCCCCCC	1.57966e+07	1.67242e+07	1.48714e+07	1.61305e+07	1.54278e+07	1.61068e+07	2.36798e+06	2.30516e+06	2.21029e+06	2.29104e+06	2.41249e+06	2.32665e+06	3.14428e+06	3.17909e+06	3.07469e+06	3.20981e+06	2.94409e+06	2.87765e+06	3.04473e+06	2.96204e+06	2.76668e+06	2.81406e+06	2.91435e+06	3.1056e+06	2.13941e+08	2.10525e+08	2.18416e+08	2.06874e+08	2.10382e+08	2.09265e+08	1.09606e+08	1.1014e+08	1.07762e+08	1.12871e+08	1.12844e+08	9.24446e+07	2.32695e+08
FALSE	1140	TG(4:0_9:0_18:0)+NH4	TG(31:0)+NH4	1	586.504	6.08243	TG	triacyl	M+NH4		C34 H68 N1 O6	CCCC(=O)OCC(COC(=O)CCCCCCCC)OC(=O)CCCCCCCCCCCCCCCCC	7.32695e+06	1.712e+06	1.5267e+06	1.53411e+06	1.42703e+06	1.40843e+06	336004	301456	262717	346967	327357	374525	2.4491e+06	2.42238e+06	2.33502e+06	2.13242e+06	2.34594e+06	2.18875e+06	2.59617e+06	2.34236e+06	2.43353e+06	2.66097e+06	2.54638e+06	2.52731e+06	9.20261e+06	9.69293e+06	9.29577e+06	8.69722e+06	9.52936e+06	9.36757e+06	3.13729e+06	2.76586e+06	4.11202e+06	1.5986e+06	2.44411e+06	2.88362e+06	5.85321e+06
FALSE	6019	TG(4:0_11:0CHO_16:0)+NH4	TG(31:0CHO)+NH4	1	600.483	5.23102	TG	aldehyde	M+NH4		C34 H66 N1 O7	CCCC(=O)OCC(COC(=O)CCCCCCCCCCCCCCC)OC(=O)CCCCCCCCCC(=O)	NP	16863.4	20451.7	15567.6	24170	20239.1	89435.3	85398.6	80174.6	85437.1	99111.8	89462.8	107368	140843	1438.42	116432	116461	129097	77952	75989.3	65753.6	76806.9	80688	66563.4	639087	1.01494e+06	1.08875e+06	1.19271e+06	1.31502e+06	955706	1.59704e+06	1.34508e+06	1.47348e+06	1.54867e+06	1.69763e+06	975418	2.01053e+06
FALSE	6020	TG(6:0_9:0COOH_16:0)+NH4	TG(31:0COOH)+NH4	1	616.478	5.15806	TG	carboxylic	M+NH4		C34 H66 N1 O8	CCCCCC(=O)OCC(COC(=O)CCCCCCCCCCCCCCC)OC(=O)CCCCCCCC(=O)O	4039.62	0.985006	1.24315	23778.8	11462.8	45319.4	202660	198234	191051	216745	187371	221743	21564.9	29083	19624.3	56115.8	36963.5	52632.5	61353.3	30840.1	29514.4	51335.2	26522.6	55971.8	103164	77454.8	99749.7	53830.7	84004.1	106404	100446	46129.5	127120	80156.9	68481.4	68200.7	31298
FALSE	6012	TG(6:0_8:0_17:1)+NH4	TG(31:1)+NH4	1	584.488	6.10997	TG	triacyl	M+NH4		C34 H66 N1 O6	CCCCCC(=O)OCC(COC(=O)CCCCCCC)OC(=O)CCCCCCCCCCCCCC=CC	1.63095e+06	1.5974e+06	1.62496e+06	1.64464e+06	1.54585e+06	1.47857e+06	252711	235154	214327	204166	242391	243110	1.09888e+06	1.12918e+06	1.07306e+06	1.15007e+06	1.05516e+06	1.04123e+06	518591	471059	470963	496837	481420	551977	3.42311e+07	3.60179e+07	3.61479e+07	3.69247e+07	3.51274e+07	3.98624e+07	1.50539e+07	1.65457e+07	1.57981e+07	1.62625e+07	1.49069e+07	1.27923e+07	3.80137e+07
FALSE	6018	TG(4:0_9:0CHO_18:1)+NH4	TG(31:1CHO)+NH4	1	598.468	4.93412	TG	aldehyde	M+NH4		C34 H64 N1 O7	CCCC(=O)OCC(COC(=O)CCCCCCCCCCCCCCC=CC)OC(=O)CCCCCCCC(=O)	0.00653285	0.00465236	4155.21	0.00507961	NP	NP	7636.73	5376.78	3042.07	81.909	4564.15	8581.56	14494.8	16233	6181.44	38162.3	19777.1	31176.3	44988.4	14430	8980.55	8479.4	12262.7	9970.66	224559	209127	235999	282680	269148	270512	1.15824e+06	1.31418e+06	1.20785e+06	1.0292e+06	1.31908e+06	822207	479833
FALSE	6010	TG(4:0_9:0_18:2)+NH4	TG(31:2)+NH4	1	582.473	5.81751	TG	triacyl	M+NH4		C34 H64 N1 O6	CCCC(=O)OCC(COC(=O)CCCCCCCC)OC(=O)CCCCCCCCCCCCC=CC=CC	336546	386838	426898	340211	388563	371736	220730	190067	156761	170186	200626	180524	254951	364851	251731	348953	295053	360576	73501.8	84822	87054.5	102720	91464.4	90230.5	5.41914e+06	4.71705e+06	5.26607e+06	5.02749e+06	5.38886e+06	5.65569e+06	1.92985e+06	1.99776e+06	1.97894e+06	1.92324e+06	1.99902e+06	1.36576e+06	6.57152e+06
FALSE	1380	TG(4:0_12:0_16:0)+NH4	TG(32:0)+NH4	1	600.52	5.58324	TG	triacyl	M+NH4		C35 H70 N1 O6	CCCC(=O)OCC(COC(=O)CCCCCCCCCCC)OC(=O)CCCCCCCCCCCCCCC	2.58246e+06	2.44286e+06	1.97961e+06	2.13308e+06	2.33234e+06	2.03045e+06	1.53747e+06	1.30569e+06	1.05576e+06	991204	926290	1.32351e+06	5.71948e+06	2.51764e+06	2.41558e+06	5.78329e+06	5.57166e+06	5.75874e+06	3.84208e+06	3.67567e+06	3.5127e+06	3.58891e+06	3.55033e+06	3.75631e+06	1.12474e+07	1.16293e+07	1.31039e+07	1.18108e+07	1.1798e+07	1.19404e+07	1.74038e+07	1.40204e+07	1.45664e+07	1.38854e+07	1.41592e+07	1.19975e+07	1.07702e+07
FALSE	1383	TG(6:0_10:0_16:0)+NH4	TG(32:0)+NH4	1	600.52	6.78546	TG	triacyl	M+NH4		C35 H70 N1 O6	CCCCCC(=O)OCC(COC(=O)CCCCCCCCC)OC(=O)CCCCCCCCCCCCCCC	1.5865e+08	1.53279e+08	1.46287e+08	1.52594e+08	1.55316e+08	1.53666e+08	3.94605e+07	3.77407e+07	3.54961e+07	3.93139e+07	3.84205e+07	3.82812e+07	2.94444e+08	3.00924e+08	2.93976e+08	2.92108e+08	2.81336e+08	2.84014e+08	1.61284e+08	1.61072e+08	1.43578e+08	1.52792e+08	1.57944e+08	1.55933e+08	1.44391e+09	1.44773e+09	1.4634e+09	1.48837e+09	1.47956e+09	1.47099e+09	8.08321e+08	7.93027e+08	8.08718e+08	7.96974e+08	7.9866e+08	6.87492e+08	1.34527e+09
FALSE	6149	TG(4:0_10:0_18:0CHO)+NH4	TG(32:0CHO)+NH4	1	614.499	5.62558	TG	aldehyde	M+NH4		C35 H68 N1 O7	CCCC(=O)OCC(COC(=O)CCCCCCCCC)OC(=O)CCCCCCCCCCCCCCCCC(=O)	113300	112229	78377.4	100788	91611	73342.5	31592.7	28160.8	24337.5	22050.5	25027.8	35225.6	2.1097e+06	2.2142e+06	2.15827e+06	2.35657e+06	2.50777e+06	1.62089e+06	258871	222248	208190	227442	207076	212276	3.35608e+06	3.26889e+06	3.60532e+06	3.03832e+06	2.99111e+06	3.23478e+06	3.22413e+06	859940	8.84133e+06	1.41012e+06	2.56784e+06	6.81763e+06	5.15975e+06
FALSE	1195	TG(4:0_10:0_18:1)+NH4	TG(32:1)+NH4	1	598.504	6.32751	TG	triacyl	M+NH4		C35 H68 N1 O6	CCCC(=O)OCC(COC(=O)CCCCCCCCC)OC(=O)CCCCCCCCCCCCCCC=CC	4.46311e+07	4.50996e+07	4.17592e+07	4.27215e+07	4.20026e+07	4.16825e+07	1.03406e+07	9.85339e+06	9.22922e+06	1.0198e+07	1.03557e+07	1.04336e+07	5.30894e+07	5.28468e+07	4.87888e+07	4.86561e+07	4.70151e+07	4.70386e+07	1.67132e+07	1.79477e+07	1.63357e+07	1.78094e+07	1.74772e+07	1.68526e+07	3.66112e+08	3.42485e+08	3.40674e+08	3.44735e+08	3.53909e+08	3.46286e+08	3.23318e+08	3.24405e+08	3.16811e+08	3.21151e+08	3.31836e+08	2.82501e+08	3.72711e+08
FALSE	6250	TG(4:0_10:0_18:1CHO)+NH4	TG(32:1CHO)+NH4	1	612.483	5.05813	TG	aldehyde	M+NH4		C35 H66 N1 O7	CCCC(=O)OCC(COC(=O)CCCCCCCCC)OC(=O)CCCCCCCCCCCCCCC=CC(=O)	10295.6	10573.2	10975.7	17025.3	5595.04	12011.5	NP	#DIV/0!	#DIV/0!	3618.78	NP	NP	408700	389794	87342.2	344621	527824	387555	73117.6	67619.2	61216.4	47272.3	47491.9	65776.5	1.28887e+06	1.17123e+06	1.05093e+06	1.11838e+06	1.01474e+06	1.35644e+06	3.02007e+06	1.90134e+06	1.60323e+06	1.68583e+06	2.81431e+06	2.40958e+06	2.61974e+06
FALSE	1168	TG(6:0_8:0_18:2)+NH4	TG(32:2)+NH4	1	596.488	6.0089	TG	triacyl	M+NH4		C35 H66 N1 O6	CCCCCC(=O)OCC(COC(=O)CCCCCCC)OC(=O)CCCCCCCCCCCCC=CC=CC	1.00175e+07	9.9773e+06	1.01451e+07	1.03394e+07	9.09392e+06	9.8041e+06	1.95965e+06	1.94223e+06	1.8978e+06	2.19153e+06	2.01658e+06	1.91764e+06	2.17098e+07	2.11362e+07	2.06756e+07	2.06152e+07	2.09277e+07	2.14947e+07	1.29977e+07	1.32626e+07	1.36851e+07	1.32253e+07	1.39849e+07	1.33533e+07	1.18107e+08	1.15307e+08	1.23356e+08	1.17875e+08	1.18802e+08	1.18475e+08	5.50132e+07	5.41173e+07	4.95849e+07	5.47913e+07	5.71974e+07	4.63942e+07	9.12376e+07
FALSE	1156	TG(4:0_10:0_18:3)+NH4	TG(32:3)+NH4	1	594.473	5.71846	TG	triacyl	M+NH4		C35 H64 N1 O6	CCCC(=O)OCC(COC(=O)CCCCCCCCC)OC(=O)CCCCCCCCCCC=CC=CC=CC	1.4548e+06	1.34512e+06	1.5464e+06	1.50588e+06	1.42013e+06	1.37177e+06	195310	246585	294432	344607	200029	174473	4.06903e+07	4.07551e+07	3.73834e+07	3.93776e+07	4.08036e+07	4.21182e+07	2.43057e+06	2.33689e+06	2.32574e+06	2.44957e+06	2.36391e+06	2.53969e+06	3.75294e+07	3.42409e+07	3.7834e+07	3.45841e+07	3.82097e+07	3.48322e+07	8.29227e+06	9.24463e+06	8.69016e+06	9.42175e+06	9.00434e+06	7.39194e+06	2.72908e+07
FALSE	1153	TG(6:0_8:0_18:3)+NH4	TG(32:3)+NH4	1	594.473	5.40561	TG	triacyl	M+NH4		C35 H64 N1 O6	CCCCCC(=O)OCC(COC(=O)CCCCCCC)OC(=O)CCCCCCCCCCC=CC=CC=CC	37483.6	40134.6	50991	31386.8	69270.2	41900.5	131625	123076	112816	134345	99027.3	145629	804803	959428	846501	1.05997e+06	808387	951482	29102.2	36834.9	40856	27941.7	20336.6	51505.4	938475	625396	571818	931295	743155	518421	114973	211215	143686	13944	73468.4	75231.2	501592
FALSE	6017	TG(4:0_8:0_20:4)+NH4	TG(32:4)+NH4	1	592.457	5.47068	TG	triacyl	M+NH4		C35 H62 N1 O6	CCCC(=O)OCC(COC(=O)CCCCCCC)OC(=O)CCCCCCC=CCC=CCC=CCC=CCC	103960	126834	138021	92508.2	129841	150762	12.3635	13613.9	27026.1	32443.6	27164.5	29955.9	4.98307e+06	5.11613e+06	5.00672e+06	5.03364e+06	5.08797e+06	5.13265e+06	86393.8	79593.8	67588.7	63876.6	75178.2	79446.8	2.57244e+06	2.36255e+06	2.60959e+06	2.23977e+06	2.60853e+06	2.63155e+06	2.48689e+06	2.1408e+06	2.16311e+06	2.29075e+06	2.22341e+06	1.74737e+06	4.34283e+06
FALSE	6016	TG(4:0_6:0_22:5)+NH4	TG(32:5)+NH4	1	590.442	5.27264	TG	triacyl	M+NH4		C35 H60 N1 O6	CCCC(=O)OCC(COC(=O)CCCCC)OC(=O)CCCCCCCCCCC=CC=CC=CC=CC=CC	19226.6	0.756306	11572.7	10672.2	16104.2	NP	NP	#DIV/0!	#DIV/0!	NP	NP	NP	153168	262491	134983	200320	215293	230541	NP	NP	NP	NP	NP	NP	428369	360677	271504	352850	377417	412052	439440	337031	394826	479008	502691	283135	480260
FALSE	6280	TG(2:0_7:0_23:6)+H	TG(32:6)+H	1	571.399	5.38703	TG	triacyl	M+H		C35 H55 O6	CC(=O)OCC(COC(=O)CCCCCC)OC(=O)CCCCCCCCCC=CC=CC=CC=CC=CC=CC	NP	0.00694889	NP	NP	NP	NP	NP	#DIV/0!	#DIV/0!	NP	0.00056146	NP	0.00949244	NP	1.52145e+06	1.65496e+06	1.4687e+06	446167	NP	NP	75851.4	59722.3	NP	15128.3	115887	NP	176101	NP	47017.3	NP	NP	NP	NP	NP	NP	NP	NP
FALSE	5884	TG(4:0_11:0_18:1)+NH4	TG(33:1)+NH4	1	612.52	6.53436	TG	triacyl	M+NH4		C36 H70 N1 O6	CCCC(=O)OCC(COC(=O)CCCCCCCCCC)OC(=O)CCCCCCCCCCCCCCC=CC	8.35917e+06	8.64517e+06	8.17728e+06	8.08503e+06	7.22348e+06	8.03902e+06	2.70086e+06	2.62938e+06	2.52134e+06	2.99973e+06	2.91271e+06	2.62712e+06	3.04475e+06	3.17265e+06	2.99203e+06	2.68936e+06	2.83633e+06	2.59518e+06	1.87349e+06	1.76789e+06	1.62403e+06	1.77282e+06	1.87618e+06	1.85775e+06	6.1212e+07	6.28805e+07	6.47271e+07	6.33789e+07	6.22667e+07	6.04571e+07	5.19105e+07	5.20495e+07	5.16377e+07	5.2898e+07	5.56933e+07	4.50602e+07	9.14258e+07
FALSE	6164	TG(4:0_11:0_18:2)+NH4	TG(33:2)+NH4	1	610.504	6.13061	TG	triacyl	M+NH4		C36 H68 N1 O6	CCCC(=O)OCC(COC(=O)CCCCCCCCCC)OC(=O)CCCCCCCCCCCCC=CC=CC	254137	342611	320704	309452	335769	288772	218549	203426	185475	227724	247937	169369	334901	385453	341710	437684	371443	325533	245817	260792	256072	291120	262668	242259	6.37819e+06	6.23895e+06	6.28932e+06	6.14629e+06	6.00458e+06	6.30939e+06	1.08745e+06	1.78597e+06	1.72315e+06	1.75251e+06	1.42232e+06	1.1569e+06	5.33477e+06
FALSE	6025	TG(15:0_9:0_10:0CHO)+NH4	TG(34:0CHO)+NH4	1	642.53	6.15188	TG	aldehyde	M+NH4		C37 H72 N1 O7	CCCCCCCCC(=O)OCC(COC(=O)CCCCCCCCCCCCCC)OC(=O)CCCCCCCCC(=O)	301162	432418	375048	633312	464650	442751	231127	194872	155908	256508	117114	199289	5.79937e+06	6.00861e+06	6.05911e+06	5.92121e+06	5.36681e+06	5.73793e+06	463847	522272	459817	642326	433714	576951	1.05721e+07	9.83521e+06	9.23247e+06	7.4097e+06	9.69779e+06	9.52083e+06	2.84981e+07	2.97808e+07	5.66267e+07	2.90563e+07	2.91255e+07	2.37697e+07	1.77046e+07
FALSE	6022	TG(4:0_14:0_16:0CHO)+NH4	TG(34:0CHO)+NH4	1	642.53	5.50584	TG	aldehyde	M+NH4		C37 H72 N1 O7	CCCC(=O)OCC(COC(=O)CCCCCCCCCCCCC)OC(=O)CCCCCCCCCCCCCCC(=O)	277551	212848	356488	342297	286471	210297	98214.6	98190.5	96801.2	65866.4	122563	123820	1.65292e+06	1.43815e+06	1.5164e+06	1.33001e+06	1.59792e+06	1.60355e+06	205690	358869	297208	281448	357091	265074	4.71824e+06	6.30386e+06	5.3183e+06	8.15153e+06	5.82271e+06	7.28222e+06	1.53674e+07	4.995e+07	5.03977e+07	4.98309e+07	5.17774e+07	3.74352e+07	1.12791e+07
FALSE	6026	TG(4:0CHO_14:0_16:0)+NH4	TG(34:0CHO)+NH4	1	642.53	6.45288	TG	aldehyde	M+NH4		C37 H72 N1 O7	CCCCCCCCCCCCCC(=O)OCC(COC(=O)CCCCCCCCCCCCCCC)OC(=O)CCC(=O)	234010	329842	133091	509955	431386	475363	141498	120721	98265.9	165079	118433	130874	2.6897e+06	4.32316e+06	4.26995e+06	415644	4.35612e+06	4.67858e+06	36352.2	359404	351185	423497	346861	383650	3.72558e+06	3.50002e+06	4.01986e+06	3.84047e+06	2.92062e+06	3.09905e+06	1.76083e+07	1.79101e+07	1.81362e+07	1.86909e+07	1.88176e+07	1.51949e+07	4.3202e+06
FALSE	6024	TG(6:0_10:0_18:0CHO)+NH4	TG(34:0CHO)+NH4	1	642.53	5.96237	TG	aldehyde	M+NH4		C37 H72 N1 O7	CCCCCC(=O)OCC(COC(=O)CCCCCCCCC)OC(=O)CCCCCCCCCCCCCCCCC(=O)	608062	624042	246759	732505	634959	633889	252302	238316	221016	277305	233984	241418	1.69244e+06	6.71391e+06	6.91413e+06	5.36321e+06	6.68658e+06	3.06348e+06	373549	761885	674123	822718	730256	165742	4.91239e+06	4.81252e+06	4.65815e+06	4.86589e+06	6.8414e+06	4.8239e+06	1.35977e+07	4.48038e+06	7.31414e+06	4.70544e+06	5.03498e+06	2.97714e+07	8.57512e+06
FALSE	1593	TG(18:1_16:0)+NH4	TG(34:1)+NH4	1	626.535	5.61147	TG	triacyl	M+NH4		C37 H72 N1 O6	CC(=O)OCC(COC(=O)CCCCCCCCCCCCC=CC)OC(=O)CCCCCCCCCCCCCCC	617326	678494	627559	543496	721000	636742	157808	130697	101769	99033.6	97733.9	142875	1.0835e+06	1.09657e+06	945816	1.00284e+06	910955	854646	504841	520754	433622	487197	493839	477626	2.10184e+06	1.84824e+06	2.06709e+06	2.24021e+06	2.03729e+06	2.19053e+06	3.97543e+06	3.81232e+06	4.46e+06	4.49289e+06	4.83657e+06	4.21779e+06	3.35556e+06
FALSE	1595	TG(4:0_12:0_18:1)+NH4	TG(34:1)+NH4	1	626.535	6.7313	TG	triacyl	M+NH4		C37 H72 N1 O6	CCCC(=O)OCC(COC(=O)CCCCCCCCCCC)OC(=O)CCCCCCCCCCCCCCC=CC	1.14829e+08	1.15066e+08	1.06348e+08	1.10115e+08	1.15997e+08	1.12914e+08	4.95391e+07	4.50675e+07	3.99693e+07	3.25736e+07	4.38418e+07	4.77505e+07	1.47006e+08	1.52484e+08	1.40156e+08	1.43138e+08	1.48465e+08	1.37435e+08	6.8907e+07	6.81575e+07	6.32e+07	6.3648e+07	6.82658e+07	6.85795e+07	5.21659e+08	5.20572e+08	5.61727e+08	5.37909e+08	5.5909e+08	5.65578e+08	6.4308e+08	6.52839e+08	6.51675e+08	6.43899e+08	6.45893e+08	5.49068e+08	6.84536e+08
FALSE	6252	TG(4:0_12:0_18:1CHO)+NH4	TG(34:1CHO)+NH4	1	640.515	5.38606	TG	aldehyde	M+NH4		C37 H70 N1 O7	CCCC(=O)OCC(COC(=O)CCCCCCCCCCC)OC(=O)CCCCCCCCCCCCCCC=CC(=O)	61106	48217.8	138902	118900	93937.3	77527.9	8229.02	8736.82	9123.16	5817.48	6738.64	13827.1	1.44993e+06	1.40983e+06	1.49694e+06	1.53748e+06	1.53277e+06	1.6532e+06	153705	153000	148665	151522	141391	185601	3.88238e+06	2.54692e+06	3.74533e+06	3.55124e+06	3.24885e+06	2.7908e+06	1.108e+07	1.14849e+07	1.06533e+07	1.06673e+07	1.1193e+07	7.56381e+06	7.9645e+06
FALSE	6172	TG(18:2CHO_16:0)+NH4	TG(34:2CHO)+NH4	1	638.499	5.28772	TG	aldehyde	M+NH4		C37 H68 N1 O7	CC(=O)OCC(COC(=O)CCCCCCCCCCCCCCC)OC(=O)CCCCCCCCCCC=CC=CC(=O)	254612	90305.2	340827	389205	102482	114002	385321	379087	367583	391749	356200	372065	744037	438512	559966	463946	471554	479104	101885	162760	136287	169790	164557	160855	790329	662642	825726	799416	763020	815162	1.49761e+06	991771	1.42121e+06	1.37175e+06	1.3966e+06	971762	1.22944e+06
FALSE	6092	TG(4:0_12:1_18:3)+NH4	TG(34:4)+NH4	1	620.488	5.8046	TG	triacyl	M+NH4		C37 H66 N1 O6	CCCC(=O)OCC(COC(=O)CCCCCCCCC=CC)OC(=O)CCCCCCCCCCC=CC=CC=CC	430038	426800	389398	381607	375795	476142	131958	131126	128472	144871	119886	149598	9.11224e+06	1.09255e+07	8.37582e+06	9.36777e+06	8.70873e+06	9.25353e+06	347148	324424	318971	421121	323804	351558	5.04838e+06	4.99595e+06	4.89924e+06	5.45737e+06	5.12902e+06	5.11969e+06	2.31859e+06	2.50045e+06	2.5707e+06	2.48342e+06	2.33524e+06	1.93431e+06	6.93147e+06
FALSE	6021	TG(4:0_13:0_18:2)+NH4	TG(35:2)+NH4	1	638.535	6.59355	TG	triacyl	M+NH4		C38 H72 N1 O6	CCCC(=O)OCC(COC(=O)CCCCCCCCCCCC)OC(=O)CCCCCCCCCCCCC=CC=CC	3.12442e+06	3.18513e+06	3.04732e+06	3.10306e+06	3.01038e+06	3.07527e+06	1.83365e+06	1.69161e+06	1.52605e+06	1.76813e+06	1.64201e+06	1.76552e+06	1.7339e+06	1.85816e+06	1.83552e+06	1.73852e+06	1.59758e+06	1.88487e+06	1.04301e+06	1.05741e+06	983941	1.16824e+06	1.14323e+06	1.02541e+06	1.45557e+07	1.35173e+07	1.5525e+07	1.51488e+07	1.42645e+07	1.31683e+07	1.9927e+07	1.8198e+07	1.90462e+07	1.91149e+07	2.11329e+07	1.67401e+07	2.09022e+07
FALSE	6178	TG(27:7_8:0)+NH4	TG(35:7)+NH4	1	628.457	5.43502	TG	triacyl	M+NH4		C38 H62 N1 O6	CC(=O)OCC(COC(=O)CCCCCCC)OC(=O)CCCCCCCCCC=CC=CC=CC=CC=CC=CC=CC	34778.3	327.888	25216.6	128203	26573.9	52940.9	47466.6	39305.7	30598.4	34729.6	39177.3	35231.9	2.04002e+06	2.06783e+06	1.92551e+06	2.14016e+06	2.01343e+06	2.22685e+06	78843.5	65445.5	62995.5	75420.7	79649.7	76966.8	42285.8	42206.3	45864.5	6131.8	0.00184134	34943.1	0.00927835	NP	0.0123282	NP	0.0101044	NP	0.0067566
FALSE	6033	TG(4:0_14:0_18:0CHO)+NH4	TG(36:0CHO)+NH4	1	670.562	5.76636	TG	aldehyde	M+NH4		C39 H76 N1 O7	CCCC(=O)OCC(COC(=O)CCCCCCCCCCCCC)OC(=O)CCCCCCCCCCCCCCCCC(=O)	1.17454e+06	1.24061e+06	1.29434e+06	483132	1.07459e+06	495266	446265	468830	484876	525818	533307	512270	2.82753e+06	5.44089e+06	6.3264e+06	2.77152e+06	1.83792e+06	3.07139e+06	350336	377082	437846	662305	365879	203681	1.20421e+07	1.11164e+07	1.06947e+07	1.15387e+07	1.06915e+07	1.17194e+07	6.021e+07	5.35315e+07	5.39963e+07	6.25021e+07	5.98117e+07	3.77074e+07	2.6811e+07
FALSE	6037	TG(4:0CHO_16:0_16:0)+NH4	TG(36:0CHO)+NH4	1	670.562	6.84154	TG	aldehyde	M+NH4		C39 H76 N1 O7	CCCCCCCCCCCCCCCC(=O)OCC(COC(=O)CCCCCCCCCCCCCCC)OC(=O)CCC(=O)	176439	154115	133109	161651	257105	166045	42451.8	47213.6	51319	48180.9	32741.8	36812.5	721912	831485	257590	606253	148226	470077	73366.1	124921	39638.6	44058.6	49124.7	56758.9	4.13143e+06	3.85639e+06	4.52817e+06	4.12994e+06	4.73139e+06	4.65793e+06	2.61628e+07	2.65211e+07	2.71047e+07	2.76652e+07	2.66082e+07	2.21123e+07	5.49147e+06
FALSE	6036	TG(6:0CHO_14:0_16:0)+NH4	TG(36:0CHO)+NH4	1	670.562	6.38655	TG	aldehyde	M+NH4		C39 H76 N1 O7	CCCCCCCCCCCCCC(=O)OCC(COC(=O)CCCCCCCCCCCCCCC)OC(=O)CCCCC(=O)	825965	494683	565022	672879	645600	632300	356346	327903	294901	342416	297540	297385	2.4195e+06	2.74005e+06	2.13258e+06	2.8268e+06	2.28297e+06	2.13198e+06	541711	627539	151216	414214	215742	299027	5.0353e+06	5.60214e+06	4.92937e+06	5.48201e+06	5.4812e+06	4.91768e+06	1.89975e+07	1.88309e+07	1.95734e+07	2.15508e+07	1.90751e+07	1.65983e+07	1.42345e+07
FALSE	2034	TG(4:0_14:0_18:1)+NH4	TG(36:1)+NH4	1	654.567	7.2548	TG	triacyl	M+NH4		C39 H76 N1 O6	CCCC(=O)OCC(COC(=O)CCCCCCCCCCCCC)OC(=O)CCCCCCCCCCCCCCC=CC	2.65126e+08	2.60841e+08	2.68309e+08	2.64792e+08	2.60267e+08	2.66354e+08	1.40714e+08	1.32782e+08	1.23005e+08	1.33606e+08	1.33974e+08	1.30758e+08	2.09529e+08	2.06926e+08	2.11265e+08	2.01621e+08	1.83783e+08	1.89618e+08	9.60002e+07	9.27085e+07	8.89295e+07	9.06803e+07	9.85526e+07	1.03187e+08	8.04267e+08	8.09386e+08	8.21837e+08	8.06147e+08	8.32974e+08	8.19644e+08	1.13741e+09	1.11418e+09	7.80031e+08	1.12047e+09	1.17425e+09	1.02682e+09	9.81058e+08
FALSE	2039	TG(4:0_16:0_16:1)+NH4	TG(36:1)+NH4	1	654.567	7.58833	TG	triacyl	M+NH4		C39 H76 N1 O6	CCCC(=O)OCC(COC(=O)CCCCCCCCCCCCC=CC)OC(=O)CCCCCCCCCCCCCCC	1.66403e+08	738513	1.64117e+08	1.72842e+08	389918	1.65991e+08	7.86864e+07	7.57011e+07	7.16634e+07	7.39128e+07	7.55887e+07	7.58469e+07	2.15533e+08	175067	3.20334e+07	1.99664e+08	1.91726e+08	331818	293145	9.40803e+07	8.74446e+07	326136	281651	1.00484e+08	9.93652e+07	1.09572e+08	4.76391e+08	4.57769e+08	4.73365e+08	4.96539e+08	9.95643e+08	2.86944e+08	2.71344e+08	2.69251e+08	2.77603e+08	8.79321e+08	1.76198e+08
FALSE	6116	TG(4:0_14:0_18:1CHO)+NH4	TG(36:1CHO)+NH4	1	668.546	5.6745	TG	aldehyde	M+NH4		C39 H74 N1 O7	CCCC(=O)OCC(COC(=O)CCCCCCCCCCCCC)OC(=O)CCCCCCCCCCCCCCC=CC(=O)	289938	397607	241153	167087	333872	317824	119191	115388	109981	84041.1	138282	88944.7	3.41825e+06	3.2044e+06	3.01759e+06	3.2232e+06	2.26431e+06	2.5077e+06	451408	285468	441011	369715	405490	377999	6.19957e+06	4.8934e+06	5.79527e+06	7.56055e+06	6.77345e+06	5.50537e+06	3.74824e+07	3.78593e+07	3.45162e+07	3.57171e+07	3.43443e+07	2.79652e+07	1.31407e+07
FALSE	6117	TG(4:0_14:0CHO_18:1)+NH4	TG(36:1CHO)+NH4	1	668.546	6.05939	TG	aldehyde	M+NH4		C39 H74 N1 O7	CCCC(=O)OCC(COC(=O)CCCCCCCCCCCCCCC=CC)OC(=O)CCCCCCCCCCCCC(=O)	214757	140219	300571	359321	338775	411157	107408	103275	97706.7	100251	89424.2	67715.7	2.24171e+06	2.33878e+06	2.16191e+06	2.24366e+06	2.14915e+06	2.18172e+06	436693	343482	390743	352752	366621	373390	1.16682e+06	1.02651e+06	6.7839e+06	4.20337e+06	5.55889e+06	1.84055e+06	2.73044e+06	2.57706e+06	3.12625e+06	2.60029e+06	3.64974e+06	2.62787e+06	2.33564e+06
FALSE	6118	TG(4:0CHO_14:0_18:1)+NH4	TG(36:1CHO)+NH4	1	668.546	6.41239	TG	aldehyde	M+NH4		C39 H74 N1 O7	CCCCCCCCCCCCCC(=O)OCC(COC(=O)CCCCCCCCCCCCCCC=CC)OC(=O)CCC(=O)	38151.5	248.454	77.4807	80.9719	239.268	66107.6	0.122583	5511.6	10946.4	17817.4	499.338	35932.1	184707	166445	96844.9	30255.9	190976	214962	19464.2	35022.2	12.5842	8163.18	0.702511	8319.22	1.45344e+06	1.46845e+06	1.58558e+06	1.18034e+06	1.44978e+06	1.27488e+06	1.63971e+07	1.53107e+07	1.67626e+07	1.60802e+07	1.54483e+07	1.41125e+07	2.23586e+06
FALSE	6253	TG(4:0_14:0CHO_18:2)+NH4	TG(36:2CHO)+NH4	1	666.53	5.47269	TG	aldehyde	M+NH4		C39 H72 N1 O7	CCCC(=O)OCC(COC(=O)CCCCCCCCCCCCC=CC=CC)OC(=O)CCCCCCCCCCCCC(=O)	107118	170486	149717	154834	140210	149740	113700	116571	117821	128226	123680	98121.9	1.61629e+06	1.51797e+06	1.6984e+06	1.78772e+06	1.68553e+06	1.51206e+06	323439	355154	103743	378774	126914	107253	1.19441e+06	1.12342e+06	1.41023e+06	1.09196e+06	1.5055e+06	992378	5.6793e+06	4.79979e+06	4.69775e+06	5.55859e+06	4.94879e+06	3.40331e+06	2.1155e+06
FALSE	6029	TG(2:0_16:1_18:3)+NH4	TG(36:4)+NH4	1	648.52	6.11254	TG	triacyl	M+NH4		C39 H70 N1 O6	CC(=O)OCC(COC(=O)CCCCCCCCCCCCC=CC)OC(=O)CCCCCCCCCCC=CC=CC=CC	630538	572927	542626	503754	626876	563582	586951	547798	501030	555453	601188	483470	3.37905e+07	3.48307e+07	3.30057e+07	3.87267e+07	3.36836e+07	2.92437e+07	2.13459e+06	2.17456e+06	2.03224e+06	2.19832e+06	2.11694e+06	2.17277e+06	4.33937e+06	4.42858e+06	4.29305e+06	4.35802e+06	4.17199e+06	4.38028e+06	3.25506e+06	2.1003e+06	3.04513e+06	3.36819e+06	2.80231e+06	2.74242e+06	7.04091e+06
FALSE	6268	TG(4:0_15:0_18:0CHO)+NH4	TG(37:0CHO)+NH4	1	684.577	6.1087	TG	aldehyde	M+NH4		C40 H78 N1 O7	CCCC(=O)OCC(COC(=O)CCCCCCCCCCCCCC)OC(=O)CCCCCCCCCCCCCCCCC(=O)	60073.5	58869.6	64453	138549	49181.3	85347.7	52111.1	56667.1	60435.3	60544.2	49514.7	46531.3	230818	342205	282446	166174	283837	401718	50118.4	44722.7	5223.04	25843.5	10933.1	24309.5	1.76807e+06	1.79402e+06	1.55758e+06	1.06271e+06	1.5056e+06	1.24123e+06	9.45209e+06	1.33309e+07	1.04416e+07	9.10143e+06	9.94912e+06	1.12576e+07	2.4674e+06
FALSE	6032	TG(4:0_15:0_18:3)+NH4	TG(37:3)+NH4	1	664.551	6.59011	TG	triacyl	M+NH4		C40 H74 N1 O6	CCCC(=O)OCC(COC(=O)CCCCCCCCCCCCCC)OC(=O)CCCCCCCCCCC=CC=CC=CC	1.76983e+06	1.71824e+06	1.54303e+06	1.68713e+06	1.64176e+06	1.58921e+06	997223	900050	790365	714573	884468	880765	6.60074e+06	6.96592e+06	4.87445e+06	6.1918e+06	6.5556e+06	6.63499e+06	468696	470252	451057	412675	383783	462285	6.28546e+06	5.26732e+06	5.54228e+06	6.70907e+06	6.24325e+06	6.26813e+06	1.0849e+07	9.91055e+06	9.97296e+06	9.35105e+06	1.0997e+07	8.01564e+06	7.71077e+06
FALSE	6222	TG(19:4_6:0_12:0)+NH4	TG(37:4)+NH4	1	662.535	6.46091	TG	triacyl	M+NH4		C40 H72 N1 O6	CCCCCC(=O)OCC(COC(=O)CCCCCCCCCCC)OC(=O)CCCCCCCCCC=CC=CC=CC=CC	267552	273544	295888	222023	166770	219234	71639.5	62392.1	52277.4	14387.1	77665.3	104778	5.01338e+06	4.55606e+06	4.51793e+06	4.69993e+06	4.65373e+06	5.24235e+06	400987	426289	395492	518592	432087	476399	672877	665463	743337	499212	634397	701366	588983	470693	560779	675844	661051	430994	610049
FALSE	5886	TG(33:5_4:0)+NH4	TG(37:5)+NH4	1	660.52	7.30727	TG	triacyl	M+NH4		C40 H70 N1 O6	CCCC(=O)OCC(COC(=O)CCCCCCCCC=CC=CC=CC)OC(=O)CCCCCCCCCCCC=CC=CC	2.73008e+06	5.81713e+06	4.53245e+06	1.26844e+06	3.01254e+06	3.85707e+06	1.62515e+06	822667	8747.68	NP	1974.11	33016.6	0.0221447	0.00352603	0.0139381	0.0257271	0.0229812	0.00192014	0.00551885	10461.6	0.025935	0.0062974	0.0591304	0.00218909	1.14155e+06	1.66607e+06	654442	56497	1.64326e+06	460680	6.88516e+06	6.36691e+06	4.72202e+06	6.18396e+06	5.73556e+06	5.35116e+06	5.48619e+06
FALSE	6179	TG(24:7_3:0_10:0)+NH4	TG(37:7)+NH4	1	656.488	5.73854	TG	triacyl	M+NH4		C40 H66 N1 O6	CCC(=O)OCC(COC(=O)CCCCCCCCC)OC(=O)CCCCCCCCC=CC=CC=CC=CC=CC=CC=CC	962.15	3.38956	50831.4	748.892	NP	NP	22336.7	21113.6	19596.9	11174.1	14241.2	NP	4.20451e+06	3.93648e+06	3.8862e+06	3.98989e+06	3.91449e+06	4.11656e+06	124335	136083	140055	125210	143602	156552	0.551765	227561	NP	NP	253884	300.383	299.352	257.726	41.3114	113.036	26.7354	148.513	10.4884
FALSE	2694	TG(10:0_12:0_16:0)+NH4	TG(38:0)+NH4	1	684.614	8.41431	TG	triacyl	M+NH4		C41 H82 N1 O6	CCCCCCCCCC(=O)OCC(COC(=O)CCCCCCCCCCC)OC(=O)CCCCCCCCCCCCCCC	1.78931e+08	1.74771e+08	1.84261e+08	1.7807e+08	1.88876e+08	1.85182e+08	1.35456e+08	1.26767e+08	1.16316e+08	1.34996e+08	1.24933e+08	1.21656e+08	1.92407e+08	5.72663e+06	2.12452e+08	1.96667e+08	1.93672e+08	1.98103e+08	6.11253e+07	6.45086e+07	5.96809e+07	6.14673e+07	6.00187e+07	6.27416e+07	6.25715e+08	6.33523e+08	6.30874e+08	6.43809e+08	6.42944e+08	6.36475e+08	5.03067e+08	4.82353e+08	4.84535e+08	4.77668e+08	4.82224e+08	4.34752e+08	1.24634e+09
FALSE	2702	TG(4:0_16:0_18:0)+NH4	TG(38:0)+NH4	1	684.614	8.72977	TG	triacyl	M+NH4		C41 H82 N1 O6	CCCC(=O)OCC(COC(=O)CCCCCCCCCCCCCCC)OC(=O)CCCCCCCCCCCCCCCCC	5.45911e+08	5.61487e+08	5.40523e+08	5.50188e+08	5.53061e+08	5.53564e+08	3.00289e+08	2.85963e+08	2.67663e+08	2.96806e+08	3.01128e+08	2.83707e+08	2.28545e+08	2.4877e+08	2.48776e+08	2.26538e+08	2.27138e+08	2.28329e+08	8.05501e+07	7.86959e+07	7.68363e+07	7.55251e+07	7.99252e+07	7.9062e+07	1.54709e+09	1.52291e+09	1.53892e+09	1.56068e+09	1.57359e+09	1.59022e+09	1.70437e+09	1.69049e+09	1.69819e+09	1.69083e+09	1.73055e+09	1.52629e+09	2.1111e+09
FALSE	2700	TG(6:0_16:0_16:0)+NH4	TG(38:0)+NH4	1	684.614	8.54343	TG	triacyl	M+NH4		C41 H82 N1 O6	CCCCCC(=O)OCC(COC(=O)CCCCCCCCCCCCCCC)OC(=O)CCCCCCCCCCCCCCC	5.45911e+08	5.61487e+08	5.40523e+08	5.50188e+08	5.53061e+08	5.53564e+08	3.00289e+08	2.85963e+08	2.67663e+08	2.96806e+08	3.01128e+08	2.83707e+08	2.28545e+08	2.4877e+08	2.48776e+08	2.26538e+08	2.27138e+08	2.28329e+08	8.05501e+07	7.86959e+07	7.68363e+07	7.55251e+07	7.99252e+07	7.9062e+07	1.54709e+09	1.52291e+09	1.53892e+09	1.56068e+09	1.57359e+09	1.59022e+09	1.70437e+09	1.69049e+09	1.69819e+09	1.69083e+09	1.73055e+09	1.52629e+09	2.1111e+09
FALSE	6056	TG(4:0_14:0_20:0CHO)+NH4	TG(38:0CHO)+NH4	1	698.593	6.45799	TG	aldehyde	M+NH4		C41 H80 N1 O7	CCCC(=O)OCC(COC(=O)CCCCCCCCCCCCC)OC(=O)CCCCCCCCCCCCCCCCCCC(=O)	2.01183e+06	2.99401e+06	2.23573e+06	2.62431e+06	2.16844e+06	3.6102e+06	1.94937e+06	1.73617e+06	1.49883e+06	1.70825e+06	1.72654e+06	2.14465e+06	1.04535e+07	1.09203e+07	1.0069e+07	1.06338e+07	1.00597e+07	1.05168e+07	1.13421e+06	1.13719e+06	967571	948856	1.09212e+06	950335	9.53347e+06	9.80368e+06	9.62136e+06	1.01096e+07	1.03387e+07	1.00042e+07	8.85977e+07	8.55011e+07	9.20904e+07	8.95482e+07	8.74518e+07	7.80496e+07	2.18036e+07
FALSE	6055	TG(4:0_16:0_18:0CHO)+NH4	TG(38:0CHO)+NH4	1	698.593	6.20084	TG	aldehyde	M+NH4		C41 H80 N1 O7	CCCC(=O)OCC(COC(=O)CCCCCCCCCCCCCCC)OC(=O)CCCCCCCCCCCCCCCCC(=O)	436578	2.26767e+06	2.85991e+06	628038	2.45376e+06	734371	1.18532e+06	1.31693e+06	1.43024e+06	1.38722e+06	1.38029e+06	1.76274e+06	266381	1.27181e+06	6.4221e+06	6.33346e+06	1.00207e+06	6.17738e+06	347033	248393	854733	212522	621490	270389	2.99958e+06	2.09808e+06	2.7561e+06	2.46348e+06	2.1369e+06	2.47276e+06	4.34486e+07	1.07761e+08	4.1097e+07	1.06479e+08	3.79982e+07	4.27339e+07	8.35853e+06
FALSE	6059	TG(4:0CHO_16:0_18:0)+NH4	TG(38:0CHO)+NH4	1	698.593	7.21834	TG	aldehyde	M+NH4		C41 H80 N1 O7	CCCCCCCCCCCCCCCC(=O)OCC(COC(=O)CCCCCCCCCCCCCCCCC)OC(=O)CCC(=O)	86119.3	72607.5	86763.3	54251.7	84870	43248.2	24064.4	18114.1	11911.9	16128.3	19751.4	23548.2	464458	824524	787050	1.01235e+06	1.11678e+06	693357	117475	103015	115823	99937.2	123504	100056	1.23354e+06	1.38145e+06	3.52995e+06	1.13723e+06	2.56167e+06	3.37676e+06	1.50332e+07	1.49035e+07	1.40378e+07	1.39452e+07	1.13842e+07	1.10953e+07	1.8349e+06
FALSE	6058	TG(6:0CHO_16:0_16:0)+NH4	TG(38:0CHO)+NH4	1	698.593	6.91746	TG	aldehyde	M+NH4		C41 H80 N1 O7	CCCCCCCCCCCCCCCC(=O)OCC(COC(=O)CCCCCCCCCCCCCCC)OC(=O)CCCCC(=O)	557878	1.89547e+06	1.79828e+06	1.75535e+06	1.98618e+06	2.08095e+06	1.21461e+06	1.02854e+06	828172	803311	901881	1.00568e+06	3.41649e+06	3.9636e+06	663714	1.684e+06	1.17661e+06	1.08577e+06	672107	668317	598474	99937.2	124146	119225	2.60254e+06	2.60102e+06	6.74266e+06	7.84802e+06	1.88154e+06	7.69048e+06	1.47759e+06	5.16143e+07	5.37158e+07	1.1305e+06	4.9363e+07	4.48081e+07	1.78646e+07
FALSE	2633	TG(4:0_16:0_18:1)+Na	TG(38:1)+Na	1	687.553	7.91337	TG	triacyl	M+Na		C41 H76 Na1 O6	CCCC(=O)OCC(COC(=O)CCCCCCCCCCCCCCC)OC(=O)CCCCCCCCCCCCCCC=CC	1.64825e+07	2.00264e+07	1.85608e+07	1.80274e+07	1.81487e+07	1.86906e+07	1.46383e+07	1.43317e+07	1.38258e+07	1.47964e+07	1.48495e+07	1.50086e+07	8.28398e+06	7.99318e+06	8.54027e+06	8.28163e+06	8.65559e+06	8.5661e+06	1.04755e+07	1.03558e+07	1.10663e+07	9.90792e+06	1.07417e+07	1.02107e+07	2.38041e+07	2.69252e+07	2.56593e+07	2.3953e+07	2.6027e+07	2.56845e+07	1.41478e+07	1.74244e+07	2.00301e+07	1.45607e+07	1.83866e+07	2.09362e+07	2.74442e+07
FALSE	6050	TG(2:0_16:0_20:1CHO)+NH4	TG(38:1CHO)+NH4	1	696.577	6.49415	TG	aldehyde	M+NH4		C41 H78 N1 O7	CC(=O)OCC(COC(=O)CCCCCCCCCCCCCCC)OC(=O)CCCCCCCCCCCCCCCCC=CC(=O)	706766	313148	984008	932509	374990	941738	324112	307269	286155	203345	280071	488913	1.27356e+06	2.28436e+06	1.68735e+06	1.56844e+06	1.80078e+06	1.91065e+06	93914.1	323598	100499	140179	158320	263677	2.37835e+06	2.58849e+06	2.41365e+06	2.357e+06	2.63311e+06	2.80238e+06	1.75342e+07	1.29765e+07	1.47934e+07	1.51023e+07	1.61294e+07	1.41708e+07	4.53678e+06
FALSE	6048	TG(4:0_16:0CHO_18:1)+NH4	TG(38:1CHO)+NH4	1	696.577	6.02937	TG	aldehyde	M+NH4		C41 H78 N1 O7	CCCC(=O)OCC(COC(=O)CCCCCCCCCCCCCCC=CC)OC(=O)CCCCCCCCCCCCCCC(=O)	473480	1.26014e+06	673961	1.20892e+06	1.23804e+06	661140	394882	448510	495903	544909	336204	609898	2.49656e+06	2.6009e+06	1.71383e+06	1.69889e+06	2.24052e+06	2.75521e+06	734937	765237	626359	641166	701118	633994	4.77517e+06	4.97428e+06	5.14522e+06	5.41484e+06	5.1495e+06	4.65998e+06	6.59218e+07	6.15701e+07	7.24906e+07	7.71349e+07	6.38136e+07	5.31282e+07	1.19552e+07
FALSE	6051	TG(4:0CHO_16:0_18:1)+NH4	TG(38:1CHO)+NH4	1	696.577	6.88139	TG	aldehyde	M+NH4		C41 H78 N1 O7	CCCCCCCCCCCCCCCC(=O)OCC(COC(=O)CCCCCCCCCCCCCCC=CC)OC(=O)CCC(=O)	68143.8	98840.8	85212.4	89498.8	105894	128000	62005.1	48939.3	35193.2	27727.8	42648.8	56338.1	267391	247441	250886	264602	290516	325406	59689.8	34763	42378.9	43996.1	25085.9	33540.9	3.48991e+06	2.74577e+06	2.88635e+06	2.90527e+06	2.95166e+06	3.23271e+06	3.9783e+07	3.92369e+07	4.02914e+07	3.91464e+07	3.8562e+07	3.30772e+07	2.90234e+06
FALSE	6047	TG(6:0_14:0_18:1CHO)+NH4	TG(38:1CHO)+NH4	1	696.577	5.83276	TG	aldehyde	M+NH4		C41 H78 N1 O7	CCCCCC(=O)OCC(COC(=O)CCCCCCCCCCCCC)OC(=O)CCCCCCCCCCCCCCC=CC(=O)	1.23689e+06	1.26247e+06	653687	1.2112e+06	1.24208e+06	645509	157057	304392	447495	538499	148998	611999	2.91918e+06	1.73412e+06	1.66941e+06	1.75168e+06	2.17596e+06	2.12601e+06	683352	636606	717977	711521	727959	670685	6.36871e+06	5.173e+06	5.22168e+06	6.2869e+06	6.39927e+06	7.10032e+06	4.45445e+07	4.21959e+07	4.66233e+07	4.2894e+07	3.85835e+07	3.00953e+07	1.1174e+07
FALSE	6119	TG(4:0_16:0CHO_18:2)+NH4	TG(38:2CHO)+NH4	1	694.562	5.98136	TG	aldehyde	M+NH4		C41 H76 N1 O7	CCCC(=O)OCC(COC(=O)CCCCCCCCCCCCC=CC=CC)OC(=O)CCCCCCCCCCCCCCC(=O)	197109	195267	268337	163891	180549	259197	58748.7	89300.2	118610	134326	110980	167131	4.21296e+06	4.1039e+06	4.24389e+06	3.30223e+06	4.72556e+06	3.92829e+06	282662	272142	490116	230932	337528	302935	2.65274e+06	2.92498e+06	3.32076e+06	3.39543e+06	3.03284e+06	3.00062e+06	2.04194e+07	2.10446e+07	2.02851e+07	2.02987e+07	2.03714e+07	1.64129e+07	4.56544e+06
FALSE	6120	TG(4:0CHO_16:0_18:2)+NH4	TG(38:2CHO)+NH4	1	694.562	6.70863	TG	aldehyde	M+NH4		C41 H76 N1 O7	CCCCCCCCCCCCCCCC(=O)OCC(COC(=O)CCCCCCCCCCCCC=CC=CC)OC(=O)CCC(=O)	32909.6	445.058	16030.9	42864.8	27311.5	738.829	37373.5	27301.6	16850.1	15921.4	16251.3	50826.8	329347	338597	304733	302555	257583	213222	43152	51477.3	73253.1	91766	118277	62978.3	1.07873e+06	1.01582e+06	1.13187e+06	941314	1.1131e+06	1.07359e+06	1.16458e+07	1.0641e+07	1.1461e+07	1.19782e+07	1.18312e+07	9.78176e+06	853742
FALSE	6038	TG(23:4_5:0_10:0)+NH4	TG(38:4)+NH4	1	676.551	6.13224	TG	triacyl	M+NH4		C41 H74 N1 O6	CCCCC(=O)OCC(COC(=O)CCCCCCCCC)OC(=O)CCCCCCCCCCCCCC=CC=CC=CC=CC	26306.2	46505.1	186421	250.661	360636	2000.21	1620.41	3174.2	4683.86	1008.15	10182	1333.48	1.2184e+06	1.36681e+06	1.38418e+06	1.25751e+06	1.9441e+06	1.54426e+06	176936	163603	180427	176924	184486	149963	862.834	39965.7	287.273	3259.85	135355	44666	15762.2	7420.39	54063.8	15882.8	2724.99	17857.6	84913.1
FALSE	6040	TG(4:0_16:1_18:3)+NH4	TG(38:4)+NH4	1	676.551	6.51362	TG	triacyl	M+NH4		C41 H74 N1 O6	CCCC(=O)OCC(COC(=O)CCCCCCCCCCCCC=CC)OC(=O)CCCCCCCCCCC=CC=CC=CC	3.90246e+06	4.42277e+06	4.61129e+06	3.78098e+06	5.06071e+06	4.83951e+06	3.70031e+06	3.53726e+06	3.32504e+06	3.45761e+06	3.7825e+06	3.5609e+06	9.74105e+07	8.86189e+07	9.21731e+07	9.0823e+07	8.7591e+07	8.86719e+07	5.68764e+06	5.80312e+06	5.20585e+06	5.63886e+06	5.69923e+06	5.69959e+06	1.75661e+07	1.95684e+07	2.2255e+07	1.98492e+07	1.82727e+07	2.07572e+07	3.32712e+07	3.21107e+07	3.46722e+07	3.29147e+07	3.34298e+07	2.77848e+07	2.40961e+07
FALSE	6181	TG(4:0_16:2_18:3)+NH4	TG(38:5)+NH4	1	674.535	6.2694	TG	triacyl	M+NH4		C41 H72 N1 O6	CCCC(=O)OCC(COC(=O)CCCCCCCCCCC=CC=CC)OC(=O)CCCCCCCCCCC=CC=CC=CC	455440	414008	522864	572642	495351	577226	470634	437112	397513	442046	385674	459006	8.71337e+06	8.85637e+06	9.14549e+06	9.61399e+06	8.83672e+06	8.90257e+06	308105	329108	270704	290441	303992	299661	1.55992e+06	1.25569e+06	1.20554e+06	1.25197e+06	939197	1.26449e+06	1.07935e+06	1.17779e+06	1.50715e+06	1.39544e+06	1.63793e+06	1.70107e+06	1.27817e+06
FALSE	6180	TG(4:0_16:3_18:3)+NH4	TG(38:6)+NH4	1	672.52	5.88657	TG	triacyl	M+NH4		C41 H70 N1 O6	CCCC(=O)OCC(COC(=O)CCCCCCCCC=CC=CC=CC)OC(=O)CCCCCCCCCCC=CC=CC=CC	21271	0	0.0148425	42974.8	0.000951138	0.00683233	0.00956595	174.02	345.611	0.000382733	0.0086018	0.337848	7.83987e+06	7.53926e+06	7.42994e+06	7.26484e+06	8.15711e+06	7.91876e+06	232.041	15670.5	34630.8	34001.1	26941.1	143	170503	221490	123691	196094	1214.01	105586	73734.1	0.00885632	0.00676986	0.0102022	0.00943531	0.00111261	0.000710533
FALSE	2853	TG(4:0_17:0_18:0)+Na	TG(39:0)+Na	1	703.585	8.76839	TG	triacyl	M+Na		C42 H80 Na1 O6	CCCC(=O)OCC(COC(=O)CCCCCCCCCCCCCCCC)OC(=O)CCCCCCCCCCCCCCCCC	3.06203e+06	3.3852e+06	3.08523e+06	3.22574e+06	3.36942e+06	3.31708e+06	2.01619e+06	1.9805e+06	1.91728e+06	2.01302e+06	1.86985e+06	2.1409e+06	474832	359810	229984	402135	305473	286424	1.40137e+06	1.33192e+06	1.19458e+06	1.35902e+06	1.35022e+06	1.30861e+06	7.56317e+06	7.76775e+06	7.38122e+06	7.00253e+06	6.1485e+06	7.18712e+06	3.31468e+06	3.57592e+06	3.59923e+06	3.68316e+06	3.28285e+06	4.2753e+06	4.90148e+06
FALSE	2850	TG(17:0_4:0_18:0)+NH4	TG(39:0)+NH4	1	698.629	7.94818	TG	triacyl	M+NH4		C42 H84 N1 O6	CCCC(=O)OCC(COC(=O)CCCCCCCCCCCCCCCC)OC(=O)CCCCCCCCCCCCCCCCC	4.60692e+06	4.96401e+06	4.77725e+06	5.82847e+06	4.09733e+06	2.22961e+06	2.10195e+06	2.21259e+06	2.29247e+06	2.73191e+06	3.7466e+06	1.80567e+06	2.39121e+06	2.78698e+06	3.57575e+06	2.8405e+06	2.35614e+06	2.36817e+06	2.73936e+06	2.53776e+06	2.57707e+06	2.41304e+06	2.51535e+06	2.50897e+06	3.56313e+06	1.43134e+06	1.99371e+06	4.37798e+06	1.4375e+06	1.52778e+06	4.88923e+06	5.4141e+06	4.65655e+06	5.81028e+06	5.58759e+06	5.45612e+06	348186
FALSE	2851	TG(6:0_16:0_17:0)+NH4	TG(39:0)+NH4	1	698.629	8.53301	TG	triacyl	M+NH4		C42 H84 N1 O6	CCCCCC(=O)OCC(COC(=O)CCCCCCCCCCCCCCC)OC(=O)CCCCCCCCCCCCCCCC	9.25239e+07	8.07596e+07	1.66269e+07	1.80024e+07	1.65125e+07	1.60564e+07	4.53276e+07	4.29255e+07	3.99266e+07	4.515e+07	4.307e+07	4.25788e+07	2.88494e+06	2.25802e+06	2.3374e+06	1.92818e+06	2.16988e+06	2.93304e+06	1.95775e+06	1.86649e+06	2.2875e+06	1.94321e+06	2.15332e+06	2.18985e+06	2.4765e+08	2.61663e+08	2.55119e+08	2.38548e+08	2.73041e+08	2.57545e+08	2.70047e+07	2.89871e+07	2.14619e+07	4.49874e+07	2.37173e+07	2.02732e+08	3.43368e+08
FALSE	6273	TG(5:0_16:0_18:0CHO)+NH4	TG(39:0CHO)+NH4	1	712.609	7.02466	TG	aldehyde	M+NH4		C42 H82 N1 O7	CCCCC(=O)OCC(COC(=O)CCCCCCCCCCCCCCC)OC(=O)CCCCCCCCCCCCCCCCC(=O)	682988	390544	598556	618471	761981	615855	284662	366147	442540	596139	709922	435405	258679	108551	444007	292748	282884	390078	80428.8	119019	37780	65127.2	99740.4	80354	3.24196e+06	2.11036e+06	2.24431e+06	2.79982e+06	2.74549e+06	2.34595e+06	2.24608e+07	2.49874e+07	2.68124e+07	2.39205e+07	2.41251e+07	1.99874e+07	4.38503e+06
FALSE	6046	TG(4:0_17:1_18:2)+NH4	TG(39:3)+NH4	1	692.582	7.07529	TG	triacyl	M+NH4		C42 H78 N1 O6	CCCC(=O)OCC(COC(=O)CCCCCCCCCCCCCC=CC)OC(=O)CCCCCCCCCCCCC=CC=CC	4.08574e+06	4.08932e+06	3.99395e+06	4.07798e+06	3.87e+06	4.05173e+06	2.09481e+06	2.07254e+06	2.02145e+06	2.27656e+06	2.04885e+06	2.17276e+06	1.04044e+07	1.0524e+07	1.03169e+07	8.9864e+06	9.36674e+06	8.7806e+06	896514	877090	749874	889086	872104	743037	1.2674e+07	1.39908e+07	1.38753e+07	1.46236e+07	1.35605e+07	1.47226e+07	1.80799e+07	2.07118e+07	2.04979e+07	1.881e+07	2.01348e+07	1.84379e+07	1.32742e+07
FALSE	6045	TG(19:4_6:0_14:0)+NH4	TG(39:4)+NH4	1	690.567	7.41559	TG	triacyl	M+NH4		C42 H76 N1 O6	CCCCCC(=O)OCC(COC(=O)CCCCCCCCCCCCC)OC(=O)CCCCCCCCCC=CC=CC=CC=CC	200854	401357	240745	110653	299265	232002	159360	169482	177248	182726	221913	78156	2.50029e+06	3.04059e+06	2.92409e+06	2.83217e+06	2.64857e+06	2.55878e+06	321766	296395	292868	268265	297528	276296	1.69084e+06	1.97244e+06	2.13507e+06	1.56256e+06	2.04805e+06	513352	1985.24	1953.42	114940	1093.82	114307	1279	1809.43
FALSE	6044	TG(4:0_17:1_18:3)+NH4	TG(39:4)+NH4	1	690.567	6.71132	TG	triacyl	M+NH4		C42 H76 N1 O6	CCCC(=O)OCC(COC(=O)CCCCCCCCCCCCCC=CC)OC(=O)CCCCCCCCCCC=CC=CC=CC	533896	703970	406198	428928	701346	379977	353699	301053	244222	219107	351404	333298	3.34136e+06	3.60423e+06	2.89317e+06	3.06298e+06	2.90831e+06	3.60776e+06	136731	85566.4	81433	96226.8	70799.3	160662	1.34365e+06	984741	915814	1.22186e+06	1.02853e+06	936138	1.59405e+06	1.65218e+06	2.09561e+06	1.59816e+06	1.64884e+06	1.62567e+06	1.70872e+06
FALSE	6223	TG(21:4_18:1)+NH4	TG(39:5)+NH4	1	688.551	6.64944	TG	triacyl	M+NH4		C42 H74 N1 O6	CC(=O)OCC(COC(=O)CCCCCCCCCCCCCCC=CC)OC(=O)CCCCCCCCCC=CC=CC=CC=CC	66927.3	156953	51601.8	68206.3	26709.7	57458.4	39537.1	39587.9	39088.4	37761.9	49536.5	44684.1	3.57376e+06	3.43723e+06	3.78399e+06	3.43934e+06	3.25916e+06	3.35613e+06	397681	453395	398242	447559	440006	465161	478514	301686	532789	285557	338461	492153	573025	518081	652382	688102	651439	572254	482769
FALSE	6183	TG(21:4_18:3)+NH4	TG(39:7)+NH4	1	684.52	6.48763	TG	triacyl	M+NH4		C42 H70 N1 O6	CC(=O)OCC(COC(=O)CCCCCCCCCCC=CC=CC=CC)OC(=O)CCCCCCCCCC=CC=CC=CC=CC	621193	727899	799403	111997	136749	162550	820372	541907	255908	326692	52981	132142	6.67433e+06	7.44862e+06	4.69884e+06	4.33288e+06	4.80875e+06	5.04293e+06	170284	142380	92803.1	122268	85945.2	99732.6	182248	507710	550945	285162	487157	243979	1.26812e+06	2.20032e+06	1.6234e+06	2.07911e+06	1.63432e+06	382626	496985
FALSE	5894	TG(10:0_14:0_16:0)+NH4	TG(40:0)+NH4	1	712.645	9.16586	TG	triacyl	M+NH4		C43 H86 N1 O6	CCCCCCCCCC(=O)OCC(COC(=O)CCCCCCCCCCCCC)OC(=O)CCCCCCCCCCCCCCC	3.32521e+08	3.49178e+08	3.54066e+08	3.49826e+08	3.38084e+08	3.45975e+08	2.3811e+08	2.29573e+08	2.17844e+08	2.49435e+08	2.39698e+08	2.34619e+08	1.31036e+08	1.33015e+08	1.91322e+08	1.79491e+08	1.85911e+08	1.86826e+08	9.19627e+07	8.94416e+07	8.51136e+07	1.44845e+06	8.8692e+07	1.29942e+06	8.28261e+08	7.82915e+08	7.85363e+08	8.01435e+08	8.13821e+08	8.15861e+08	6.89825e+08	6.59629e+08	6.9969e+08	6.85649e+08	6.94261e+08	6.8157e+08	8.13265e+08
FALSE	5897	TG(6:0_16:0_18:0)+NH4	TG(40:0)+NH4	1	712.645	9.40751	TG	triacyl	M+NH4		C43 H86 N1 O6	CCCCCC(=O)OCC(COC(=O)CCCCCCCCCCCCCCC)OC(=O)CCCCCCCCCCCCCCCCC	4.99149e+08	5.16006e+08	5.12904e+08	5.13867e+08	4.95816e+08	5.06979e+08	3.48543e+08	3.34375e+08	3.15557e+08	3.54745e+08	3.47699e+08	3.39946e+08	2.06694e+08	2.06216e+08	2.06983e+08	1.96806e+08	2.01354e+08	2.02302e+08	9.92659e+07	9.79429e+07	9.34827e+07	9.86959e+07	9.67702e+07	9.46748e+07	1.37346e+09	1.27312e+09	1.30153e+09	1.32028e+09	1.3052e+09	1.32118e+09	1.42956e+09	1.37299e+09	1.43065e+09	1.39544e+09	1.38169e+09	1.33879e+09	1.54627e+09
FALSE	6071	TG(2:0_16:0_22:0CHO)+NH4	TG(40:0CHO)+NH4	1	726.624	7.22311	TG	aldehyde	M+NH4		C43 H84 N1 O7	CC(=O)OCC(COC(=O)CCCCCCCCCCCCCCC)OC(=O)CCCCCCCCCCCCCCCCCCCCC(=O)	4.3409e+06	3.27013e+06	4.09546e+06	3.77586e+06	4.50019e+06	4.41406e+06	2.71293e+06	2.47408e+06	2.20083e+06	2.58688e+06	2.46567e+06	1.97736e+06	1.078e+07	9.83808e+06	9.7779e+06	9.28512e+06	8.85742e+06	8.34604e+06	1.05047e+06	1.01636e+06	907742	1.11386e+06	999652	991942	1.59274e+07	1.71391e+07	1.22302e+07	1.70531e+07	1.7897e+07	1.51403e+07	3.42522e+07	2.98856e+07	2.93942e+07	1.48687e+07	3.41444e+07	2.62506e+07	3.38473e+07
FALSE	6070	TG(4:0_18:0_18:0CHO)+NH4	TG(40:0CHO)+NH4	1	726.624	6.56205	TG	aldehyde	M+NH4		C43 H84 N1 O7	CCCC(=O)OCC(COC(=O)CCCCCCCCCCCCCCCCC)OC(=O)CCCCCCCCCCCCCCCCC(=O)	2.62213e+06	3.05469e+06	2.49571e+06	2.49527e+06	3.90586e+06	2.94373e+06	2.9923e+06	2.87572e+06	2.71916e+06	2.93238e+06	3.3774e+06	3.41427e+06	5.92828e+06	6.18865e+06	6.08621e+06	5.7952e+06	5.98714e+06	6.26859e+06	814809	934467	851265	867131	929319	722986	1.55209e+07	1.39249e+07	1.41921e+07	1.40799e+07	1.38622e+07	1.43333e+07	9.81951e+07	9.8886e+07	9.85855e+07	9.74121e+07	1.04727e+08	7.9252e+07	2.46443e+07
FALSE	3033	TG(4:0_18:0_18:1)+NH4	TG(40:1)+NH4	1	710.629	9.03521	TG	triacyl	M+NH4		C43 H84 N1 O6	CCCC(=O)OCC(COC(=O)CCCCCCCCCCCCCCC=CC)OC(=O)CCCCCCCCCCCCCCCCC	8.39797e+07	8.21097e+07	684848	582472	451603	7.58533e+07	656560	588037	511338	657668	327141	574474	2.1437e+06	1.4849e+06	1.44807e+06	1.58991e+06	1.43288e+06	1.38012e+06	129577	228643	110647	268268	147301	141948	1.33623e+06	1.27718e+06	1.46325e+06	1.51798e+06	1.66617e+06	1.45656e+06	3.88866e+07	4.17039e+07	3.3824e+06	3.85685e+06	3.90483e+06	1.08846e+09	3.77059e+08
FALSE	6067	TG(4:0_18:0CHO_18:1)+NH4	TG(40:1CHO)+NH4	1	724.609	6.56819	TG	aldehyde	M+NH4		C43 H82 N1 O7	CCCC(=O)OCC(COC(=O)CCCCCCCCCCCCCCC=CC)OC(=O)CCCCCCCCCCCCCCCCC(=O)	1.6486e+06	1.6549e+06	1.26084e+06	1.67105e+06	1.6436e+06	1.51848e+06	888603	871280	841844	838471	971563	805188	6.67968e+06	6.49407e+06	6.84644e+06	3.34163e+06	6.51303e+06	6.81547e+06	1.03328e+06	1.04464e+06	1.0108e+06	1.07152e+06	1.2218e+06	1.39262e+06	8.26143e+06	8.24738e+06	9.27604e+06	3.28913e+06	8.8192e+06	3.89664e+06	9.12375e+07	9.30961e+07	7.33095e+07	7.41624e+07	9.93365e+07	6.53443e+07	5.73885e+06
FALSE	6069	TG(4:0CHO_18:0_18:1)+NH4	TG(40:1CHO)+NH4	1	724.609	7.42273	TG	aldehyde	M+NH4		C43 H82 N1 O7	CC=CCCCCCCCCCCCCCCC(=O)OCC(COC(=O)CCCCCCCCCCCCCCCCC)OC(=O)CCC(=O)	68285	81261.1	64156.8	75102.6	54297	84280	59482.8	43783.5	27475.4	29676.2	75764.6	28498.2	613172	1.25923e+06	1.0712e+06	529457	772373	808667	58502.9	224.03	601.955	303.362	633.943	396.674	680149	553334	601985	671737	748969	553860	1.29467e+07	1.14214e+07	1.05817e+07	1.04897e+07	1.23252e+07	9.23795e+06	634769
FALSE	6068	TG(6:0CHO_16:0_18:1)+NH4	TG(40:1CHO)+NH4	1	724.609	6.86179	TG	aldehyde	M+NH4		C43 H82 N1 O7	CCCCCCCCCCCCCCCC(=O)OCC(COC(=O)CCCCCCCCCCCCCCC=CC)OC(=O)CCCCC(=O)	825213	829540	1.23094e+06	1.61963e+06	849072	1.44695e+06	845276	697452	539933	721237	564793	703557	5.7421e+06	5.28511e+06	6.20871e+06	6.1596e+06	5.6061e+06	5.77178e+06	158142	199660	801177	208633	884705	926449	3.52648e+06	3.95512e+06	3.68095e+06	3.89859e+06	3.60786e+06	3.56632e+06	1.90246e+07	1.43759e+07	2.02327e+07	1.92129e+07	2.41439e+07	1.79592e+07	5.09932e+06
FALSE	6154	TG(4:0_18:0CHO_18:2)+NH4	TG(40:2CHO)+NH4	1	722.593	5.7934	TG	aldehyde	M+NH4		C43 H80 N1 O7	CCCC(=O)OCC(COC(=O)CCCCCCCCCCCCC=CC=CC)OC(=O)CCCCCCCCCCCCCCCCC(=O)	344148	555537	196328	450739	511716	129227	165662	212348	256081	389918	301218	188713	4.94118e+06	4.99527e+06	948824	4.93149e+06	5.24889e+06	4.89375e+06	676949	161379	386468	199492	642674	594903	1.53144e+06	4.02213e+06	1.34492e+06	4.81427e+06	1.18079e+06	1.28632e+06	8.64454e+06	3.46926e+07	3.40628e+07	3.49752e+07	3.5782e+07	6.2589e+06	2.70314e+06
FALSE	6155	TG(4:0_18:1_18:1CHO)+NH4	TG(40:2CHO)+NH4	1	722.593	6.00394	TG	aldehyde	M+NH4		C43 H80 N1 O7	CCCC(=O)OCC(COC(=O)CCCCCCCCCCCCCCC=CC)OC(=O)CCCCCCCCCCCCCCC=CC(=O)	407073	586937	374727	537923	629170	375796	161210	240473	316393	421377	448925	145261	4.47183e+06	4.38784e+06	2.15026e+06	4.10452e+06	4.40233e+06	4.05757e+06	673800	411150	550072	432502	645561	585048	2.69835e+06	4.18586e+06	3.04559e+06	4.84543e+06	3.31229e+06	3.7912e+06	2.61105e+07	3.33573e+07	3.28038e+07	3.52932e+07	3.60481e+07	2.35036e+07	5.7813e+06
FALSE	6156	TG(4:0CHO_18:1_18:1)+NH4	TG(40:2CHO)+NH4	1	722.593	6.86911	TG	aldehyde	M+NH4		C43 H80 N1 O7	CC=CCCCCCCCCCCCCCCC(=O)OCC(COC(=O)CCCCCCCCCCCCCCC=CC)OC(=O)CCC(=O)	91908.6	337859	23026.3	169473	45058.2	144902	178362	159625	138668	142853	146361	150175	185687	179016	1.79713e+06	88273.9	208389	146596	26481.6	58743	49327.2	116250	28232.1	68147.5	957806	1.14734e+06	1.2523e+06	1.25994e+06	1.19123e+06	1.3515e+06	1.83703e+07	1.81542e+07	1.79354e+07	1.86942e+07	1.80621e+07	1.50286e+07	803386
FALSE	6160	TG(4:0COOH_18:1_18:2)+Na	TG(40:3COOH)+Na	1	741.528	5.71926	TG	carboxylic	M+Na		C43 H74 Na1 O8	CC=CC=CCCCCCCCCCCCCC(=O)OCC(COC(=O)CCCCCCCCCCCCCCC=CC)OC(=O)CCC(=O)O	51990.2	169318	276344	696290	71806.8	66.4965	81225.8	450299	813112	85713.9	2.53588e+06	1.27572e+06	1.02011e+06	1.3856e+06	2.13633e+06	2.08497e+06	1.98833e+06	2.31071e+06	140675	148166	135586	130994	143524	135373	709104	274277	584305	716564	966714	898450	28.7445	573935	546879	NP	414286	251649	265.429
FALSE	6062	TG(4:0_16:0_20:5)+NH4	TG(40:5)+NH4	1	702.567	6.79465	TG	triacyl	M+NH4		C43 H76 N1 O6	CCCC(=O)OCC(COC(=O)CCCCCCCCCCCCCCC)OC(=O)CCCCCCCCC=CC=CC=CC=CC=CC	1.77268e+06	1.67409e+06	1.62596e+06	1.8343e+06	1.77503e+06	1.59071e+06	1.14656e+06	1.0806e+06	999612	1.21022e+06	1.27487e+06	1.26596e+06	4.22741e+07	4.20989e+07	4.00815e+07	752170	1.14992e+06	1.452e+06	2.17883e+06	92036.1	2.06431e+06	2.41368e+06	2.19763e+06	2.10126e+06	1.31554e+07	1.37184e+07	3.22563e+06	1.37491e+07	1.41317e+07	1.32336e+07	2.36312e+07	2.30576e+07	2.35397e+07	2.41935e+07	1.12095e+07	1.05398e+07	1.47161e+07
FALSE	6060	TG(4:0_18:2_18:3)+NH4	TG(40:5)+NH4	1	702.567	6.52637	TG	triacyl	M+NH4		C43 H76 N1 O6	CCCC(=O)OCC(COC(=O)CCCCCCCCCCC=CC=CC=CC)OC(=O)CCCCCCCCCCCCC=CC=CC	1.47091e+06	1.34531e+06	1.28126e+06	1.55494e+06	1.2915e+06	2.75221e+06	896720	897058	884924	846680	899621	964269	4.28351e+07	4.27414e+07	4.07683e+07	4.05402e+07	4.08e+07	4.18197e+07	2.20616e+06	2.32063e+06	2.05181e+06	2.3711e+06	2.20801e+06	2.05196e+06	1.07808e+07	1.3886e+07	1.08028e+07	1.10762e+07	1.13339e+07	1.20773e+07	1.93489e+07	2.33163e+07	2.22701e+07	2.29429e+07	2.24282e+07	1.18113e+07	1.26874e+07
FALSE	6094	TG(4:0_18:3_18:3)+NH4	TG(40:6)+NH4	1	700.551	6.39214	TG	triacyl	M+NH4		C43 H74 N1 O6	CCCC(=O)OCC(COC(=O)CCCCCCCCCCC=CC=CC=CC)OC(=O)CCCCCCCCCCC=CC=CC=CC	398864	167513	342423	294209	244029	204589	128707	151458	172104	215570	198443	191357	9.47028e+06	8.94161e+06	8.77588e+06	9.93913e+06	8.68013e+06	8.53811e+06	30645.8	31005.6	30273.9	22722.8	26.3255	25602.9	681750	854252	910832	693409	737901	1.01437e+06	947610	736163	475973	828626	922871	581940	462841
FALSE	3083	TG(10:0_12:0_19:0)+NH4	TG(41:0)+NH4	1	726.661	8.83892	TG	triacyl	M+NH4		C44 H88 N1 O6	CCCCCCCCCC(=O)OCC(COC(=O)CCCCCCCCCCC)OC(=O)CCCCCCCCCCCCCCCCCC	282147	439220	654169	505437	644393	466618	121977	336497	546339	10803.8	1.41692e+06	306001	964224	1.66394e+06	3.12421e+06	2.00575e+06	1.68272e+06	1.36595e+06	311552	436025	1.35775e+06	1.25333e+06	1.0293e+06	1.30542e+06	4745.56	1.22608e+06	980003	493301	955325	439572	9285.11	1.54987e+06	1.34619e+06	4792.95	6953.81	1.14801e+06	1731.52
FALSE	3087	TG(10:0_15:0_16:0)+NH4	TG(41:0)+NH4	1	726.661	9.51366	TG	triacyl	M+NH4		C44 H88 N1 O6	CCCCCCCCCC(=O)OCC(COC(=O)CCCCCCCCCCCCCC)OC(=O)CCCCCCCCCCCCCCC	7.49319e+07	8.86873e+07	7.24701e+07	8.8705e+07	7.78736e+07	8.39935e+07	4.25902e+07	4.27777e+07	4.23705e+07	4.47079e+07	4.24224e+07	4.64035e+07	1.65995e+07	1.82255e+07	1.95267e+07	1.71585e+07	1.56166e+07	1.65346e+07	6.21934e+06	6.06368e+06	5.83101e+06	6.27396e+06	6.21934e+06	6.31713e+06	3.49136e+08	3.26954e+08	3.55449e+08	3.53512e+08	3.42486e+08	3.56769e+08	1.27304e+08	1.24178e+08	1.25198e+08	1.2121e+08	1.16946e+08	5.96221e+07	3.52347e+08
FALSE	3082	TG(11:0_13:0_17:0)+NH4	TG(41:0)+NH4	1	726.661	7.50248	TG	triacyl	M+NH4		C44 H88 N1 O6	CCCCCCCCCCC(=O)OCC(COC(=O)CCCCCCCCCCCC)OC(=O)CCCCCCCCCCCCCCCC	4.44613e+06	5.40517e+06	2.89222e+06	5.79917e+06	2.81299e+06	2.80914e+06	1.35422e+06	1.25728e+06	1.14286e+06	1.14942e+06	1.38675e+06	1.05138e+06	3.7572e+06	2.94837e+06	3.48115e+06	2.79379e+06	2.94353e+06	2.81354e+06	2.85164e+06	2.94215e+06	2.68271e+06	2.66592e+06	2.531e+06	2.65528e+06	1.00215e+07	1.06834e+07	1.07607e+07	1.00056e+07	1.00711e+07	1.06908e+07	4.19666e+06	4.73859e+06	5.49493e+06	4.76328e+06	5.16796e+06	5.04864e+06	9.90827e+06
FALSE	3064	TG(4:0_19:0_18:1)+NH4	TG(41:1)+NH4	1	724.645	8.16815	TG	triacyl	M+NH4		C44 H86 N1 O6	CCCC(=O)OCC(COC(=O)CCCCCCCCCCCCCCC=CC)OC(=O)CCCCCCCCCCCCCCCCCC	1.83957e+06	1.1351e+06	2.12952e+06	4.25661e+06	2.73188e+06	2.21864e+06	1.8755e+06	1.77069e+06	1.64128e+06	774010	2.26247e+06	3.64057e+06	154924	305022	1.60026e+06	424793	1.1625e+06	405205	986499	960170	1.06063e+06	791437	894519	1.01021e+06	557563	856826	481029	1.12845e+07	1.05249e+07	1.25657e+07	2.00195e+07	1.99616e+07	2.21454e+07	2.36548e+07	6.6867e+06	6.98709e+06	1.2288e+06
FALSE	3067	TG(6:0_17:0_18:1)+NH4	TG(41:1)+NH4	1	724.645	8.77539	TG	triacyl	M+NH4		C44 H86 N1 O6	CCCCCC(=O)OCC(COC(=O)CCCCCCCCCCCCCCCC)OC(=O)CCCCCCCCCCCCCCC=CC	7.85121e+07	7.31954e+07	8.13549e+07	8.22412e+07	8.30642e+07	8.34477e+07	5.69125e+07	4.97551e+07	4.1906e+07	3.88253e+07	5.20279e+07	5.4141e+07	2.06261e+07	1.96874e+07	1.93286e+07	1.93269e+07	1.89556e+07	1.97416e+07	8.73065e+06	9.42868e+06	8.86887e+06	8.37016e+06	7.69995e+06	8.71635e+06	2.00867e+08	1.9854e+08	1.91149e+08	2.02801e+08	2.17652e+08	2.18709e+08	1.23859e+08	1.09897e+08	1.18537e+08	1.23232e+08	1.12776e+08	1.04834e+08	1.15656e+08
FALSE	3072	TG(6:0_18:0_17:1)+NH4	TG(41:1)+NH4	1	724.645	9.54602	TG	triacyl	M+NH4		C44 H86 N1 O6	CCCCCC(=O)OCC(COC(=O)CCCCCCCCCCCCCC=CC)OC(=O)CCCCCCCCCCCCCCCCC	1.47047e+06	1.55566e+06	1.49265e+06	1.82934e+06	1.70886e+06	1.50139e+06	1.01708e+06	973570	916525	1.00023e+06	907083	1.11464e+06	658.94	2276.04	38767.5	2849.26	1978.08	1866.93	122139	85226.1	80712.8	92375.7	80289.5	86472.4	6.46675e+06	6.07494e+06	6.16239e+06	5.85368e+06	6.30376e+06	6.24551e+06	3.94189e+06	3.49308e+06	3.56959e+06	3.65292e+06	2.81059e+06	3.22307e+06	9.06781e+06
FALSE	6257	TG(2:0_21:0CHO_18:1)+NH4	TG(41:1CHO)+NH4	1	738.624	7.00685	TG	aldehyde	M+NH4		C44 H84 N1 O7	CC(=O)OCC(COC(=O)CCCCCCCCCCCCCCC=CC)OC(=O)CCCCCCCCCCCCCCCCCCCC(=O)	133932	211069	232100	90150.1	124914	210304	417451	333601	245114	191386	411152	191108	211470	319751	261605	450905	378882	410634	16401.2	77978.7	71858.1	33427.3	22115.1	51825.8	803726	849779	746576	916478	820027	693756	9.96469e+06	1.08671e+07	1.04823e+07	1.10561e+07	1.04103e+07	9.5382e+06	761484
FALSE	6063	TG(6:0_17:1_18:2)+NH4	TG(41:3)+NH4	1	720.614	7.55527	TG	triacyl	M+NH4		C44 H82 N1 O6	CCCCCC(=O)OCC(COC(=O)CCCCCCCCCCCCCC=CC)OC(=O)CCCCCCCCCCCCC=CC=CC	5.32138e+06	5.05861e+06	4.99263e+06	5.44558e+06	5.19434e+06	4.95616e+06	3.50853e+06	3.35603e+06	3.15687e+06	3.41817e+06	3.61709e+06	3.06066e+06	2.10301e+07	1.92204e+07	1.95785e+07	2.20267e+07	2.22942e+07	2.04894e+07	2.2561e+06	1.62137e+06	1.88491e+06	2.27727e+06	2.17781e+06	2.06757e+06	1.24679e+07	1.20895e+07	1.34863e+07	1.32154e+07	1.29603e+07	1.28571e+07	1.08215e+07	1.17236e+07	1.13717e+07	1.21167e+07	1.21286e+07	1.09235e+07	1.00688e+07
FALSE	6190	TG(20:3_4:0_17:1)+NH4	TG(41:4)+NH4	1	718.598	9.59499	TG	triacyl	M+NH4		C44 H80 N1 O6	CCCC(=O)OCC(COC(=O)CCCCCCCCCCCCCC=CC)OC(=O)CCCCCCCCCCCCC=CC=CC=CC	1.1462e+06	1.33491e+06	884237	1.29233e+06	610948	1.55146e+06	545106	556495	560148	1.1239e+06	5000.82	28688.2	274.294	843.423	0.00907251	0.0039479	0.00204896	0.281676	6.06019	2.51792	4.4165	6876.32	0.00243166	0.0455115	15816.1	1.2133e+06	975.37	1530.37	18331.1	12912.9	5.27256e+06	4.96985e+06	5.35079e+06	5.32452e+06	5.29441e+06	5.61138e+06	3.41065e+06
FALSE	6189	TG(25:4_16:0)+NH4	TG(41:4)+NH4	1	718.598	8.04875	TG	triacyl	M+NH4		C44 H80 N1 O6	CC(=O)OCC(COC(=O)CCCCCCCCCCCCCCC)OC(=O)CCCCCCCCCCCCCC=CC=CC=CC=CC	117769	267913	203397	139638	157577	105744	113802	108143	100981	59272.7	181482	96971	5.23785e+06	5.79384e+06	5.28286e+06	5.49495e+06	5.14006e+06	4.96547e+06	552225	560355	568998	546526	554061	584025	75.9348	85803.1	1563.28	13.9696	306.724	176.616	0.166665	10.8135	0.126594	0.127878	0.290964	0.347104	6.58024
FALSE	6187	TG(18:4_5:0_18:1)+NH4	TG(41:5)+NH4	1	716.582	7.35507	TG	triacyl	M+NH4		C44 H78 N1 O6	CCCCC(=O)OCC(COC(=O)CCCCCCCCC=CC=CC=CC=CC)OC(=O)CCCCCCCCCCCCCCC=CC	144395	54774.6	102169	156910	62819.5	103236	15585.1	64998.2	113508	84741.5	120808	149175	3.63332e+06	3.49271e+06	3.33563e+06	3.42488e+06	3.47943e+06	3.19919e+06	451773	446443	385262	454812	452100	361640	1.58737e+06	292871	1.86623e+06	1.59991e+06	1.82081e+06	1.63007e+06	2124.9	2048.72	95529.7	2460.31	2043.7	1837.47	1.29991e+06
FALSE	6188	TG(24:3_17:2)+NH4	TG(41:5)+NH4	1	716.582	8.30978	TG	triacyl	M+NH4		C44 H78 N1 O6	CC(=O)OCC(COC(=O)CCCCCCCCCCCC=CC=CC)OC(=O)CCCCCCCCCCCCCCC=CC=CC=CC	5.76616e+06	6.0623e+06	6.48132e+06	5.45401e+06	7.36814e+06	8.09649e+06	7.26363e+06	5.29329e+06	3.24935e+06	4.56005e+06	105447	3.79301e+06	2.65696e+06	3.27182e+06	0.00101036	0.455163	224013	0.0146667	0.00128125	0.00672247	89.068	0.00366562	0.0118618	0.00503632	1.58648e+06	3.08281e+06	81312.3	1.86695e+06	228.791	1.6369e+06	1.00938e+07	7.98306e+06	5.13442e+06	3.88051e+06	9.76201e+06	9.50949e+06	8.55813e+06
FALSE	6186	TG(23:4_18:3)+NH4	TG(41:7)+NH4	1	712.551	6.87246	TG	triacyl	M+NH4		C44 H74 N1 O6	CC(=O)OCC(COC(=O)CCCCCCCCCCC=CC=CC=CC)OC(=O)CCCCCCCCCCCC=CC=CC=CC=CC	142265	527278	367219	385662	329345	399736	1.15442e+06	652960	142418	360922	14625.1	211570	36525.7	129431	4.70262e+06	4.92896e+06	4.87748e+06	4.79582e+06	78030.8	98532.9	57673.3	90934.4	79988.9	127490	NP	4565.17	38427	NP	165047	NP	719.023	487.141	12503.7	2.19158e+06	388.718	359811	2355.24
FALSE	3179	TG(10:0_16:0_16:0)+Na	TG(42:0)+Na	1	745.632	10.0104	TG	triacyl	M+Na		C45 H86 Na1 O6	CCCCCCCCCC(=O)OCC(COC(=O)CCCCCCCCCCCCCCC)OC(=O)CCCCCCCCCCCCCCC	5.48285e+06	5.62285e+06	5.81352e+06	6.35506e+06	4.58718e+06	5.76052e+06	4.41154e+06	4.73437e+06	4.99137e+06	4.9591e+06	4.77962e+06	5.15858e+06	1.86007e+06	1.94369e+06	1.72935e+06	1.93875e+06	1.93104e+06	1.93932e+06	4.64911e+06	4.98273e+06	4.69633e+06	4.50128e+06	4.58826e+06	4.36242e+06	1.30849e+07	1.44572e+07	1.50405e+07	1.46461e+07	1.49755e+07	1.37322e+07	1.43331e+07	1.50085e+07	1.52618e+07	1.46495e+07	1.43102e+07	1.63266e+07	1.65825e+07
FALSE	3176	TG(10:0_15:0_17:0)+NH4	TG(42:0)+NH4	1	740.676	9.41382	TG	triacyl	M+NH4		C45 H90 N1 O6	CCCCCCCCCC(=O)OCC(COC(=O)CCCCCCCCCCCCCC)OC(=O)CCCCCCCCCCCCCCCC	1.93754e+07	2.05237e+07	2.50724e+07	2.16803e+07	2.13448e+07	2.22402e+07	1.26672e+07	1.22074e+07	1.15779e+07	1.29538e+07	1.2405e+07	1.19963e+07	1.01202e+07	2.65572e+06	7.8685e+06	9.51846e+06	1.03698e+07	1.06094e+07	5.31369e+06	4.8343e+06	5.88788e+06	2.49505e+06	2.88107e+06	3.89784e+06	3.36526e+07	2.41098e+07	4.1341e+07	3.96576e+07	3.87386e+07	4.19949e+07	3.19488e+07	3.39457e+07	3.14851e+07	3.42091e+07	3.40828e+07	3.04714e+07	3.47241e+07
FALSE	3178	TG(12:0_14:0_16:0)+NH4	TG(42:0)+NH4	1	740.676	9.74564	TG	triacyl	M+NH4		C45 H90 N1 O6	CCCCCCCCCCCC(=O)OCC(COC(=O)CCCCCCCCCCCCC)OC(=O)CCCCCCCCCCCCCCC	2.37165e+07	2.00374e+07	1.90965e+07	2.21879e+07	2.32786e+07	2.07944e+07	2.02153e+07	1.9806e+07	1.91214e+07	2.19629e+07	2.08084e+07	2.0379e+07	7.53877e+06	7.33932e+06	7.47785e+06	7.60473e+06	7.03739e+06	7.07594e+06	1.63556e+06	1.31097e+06	1.41127e+06	1.32514e+06	1.29353e+06	1.28057e+06	6.83493e+08	5.54846e+07	5.63788e+07	5.58995e+07	5.56883e+07	5.67365e+07	2.65238e+08	2.75864e+08	3.13236e+08	3.01417e+08	2.74767e+08	3.07056e+08	5.34341e+07
FALSE	3184	TG(6:0_18:0_18:0)+NH4	TG(42:0)+NH4	1	740.676	10.2073	TG	triacyl	M+NH4		C45 H90 N1 O6	CCCCCC(=O)OCC(COC(=O)CCCCCCCCCCCCCCCCC)OC(=O)CCCCCCCCCCCCCCCCC	4.40633e+08	4.3533e+08	4.22347e+08	4.4383e+08	4.22924e+08	4.3483e+08	3.1406e+08	2.94099e+08	2.70048e+08	3.15974e+08	2.34176e+08	3.08821e+08	1.64914e+08	1.60064e+08	1.631e+08	1.69727e+08	1.56401e+08	1.59223e+08	8.58894e+07	8.61397e+07	8.33606e+07	8.06584e+07	8.09998e+07	8.33813e+07	1.03257e+09	1.0187e+09	1.13152e+09	1.06159e+09	1.07716e+09	1.07714e+09	8.29186e+08	8.12341e+08	8.67772e+08	8.17991e+08	7.83319e+08	7.42446e+08	1.14385e+09
FALSE	3185	TG(8:0_16:0_18:0)+NH4	TG(42:0)+NH4	1	740.676	10.4895	TG	triacyl	M+NH4		C45 H90 N1 O6	CCCCCCCC(=O)OCC(COC(=O)CCCCCCCCCCCCCCC)OC(=O)CCCCCCCCCCCCCCCCC	1.57915e+06	269711	1.00468e+06	877886	310412	284162	5.94997e+06	8.74992e+06	1.14282e+07	8.45967e+06	1.69152e+07	6.68872e+06	6.80576e+06	3.1013e+06	5.73481e+06	755785	858784	778249	4.02537e+06	3.71398e+06	3.53019e+06	3.87841e+06	3.96942e+06	550721	1.41896e+08	3.46763e+07	1.52581e+08	1.44779e+08	1.51825e+08	3.21362e+07	3.17498e+08	6.32643e+07	6.12913e+07	5.94834e+07	5.56273e+07	4.99729e+07	1.46002e+08
FALSE	6124	TG(10:0_16:0_16:0CHO)+NH4	TG(42:0CHO)+NH4	1	754.656	7.6206	TG	aldehyde	M+NH4		C45 H88 N1 O7	CCCCCCCCCC(=O)OCC(COC(=O)CCCCCCCCCCCCCCC)OC(=O)CCCCCCCCCCCCCCC(=O)	1.74752e+06	2.05076e+06	1.8149e+06	2.59454e+06	2.55613e+06	2.20812e+06	2.1494e+06	2.03829e+06	1.89885e+06	1.97718e+06	1.63051e+06	2.30095e+06	1.05953e+07	9.89139e+06	1.05943e+07	9.9674e+06	1.15668e+07	1.19153e+07	1.36684e+06	1.39479e+06	1.2748e+06	1.31537e+06	1.34175e+06	1.36083e+06	9.92912e+06	9.83338e+06	1.10579e+07	1.06042e+07	1.04045e+07	1.02935e+07	6.25672e+06	6.40528e+06	7.85522e+06	8.22864e+06	7.55999e+06	7.15479e+06	1.54763e+07
FALSE	6123	TG(8:0_16:0_18:0CHO)+NH4	TG(42:0CHO)+NH4	1	754.656	6.98335	TG	aldehyde	M+NH4		C45 H88 N1 O7	CCCCCCCC(=O)OCC(COC(=O)CCCCCCCCCCCCCCC)OC(=O)CCCCCCCCCCCCCCCCC(=O)	4.48414e+06	3.58619e+06	3.80144e+06	3.33897e+06	4.02045e+06	3.08704e+06	3.3143e+06	3.11078e+06	2.86403e+06	3.38922e+06	3.33862e+06	3.23017e+06	3.5528e+06	3.67135e+06	4.89391e+06	3.6694e+06	4.07851e+06	3.91306e+06	191586	266775	329681	244970	407507	215941	1.12458e+07	1.35402e+07	1.44951e+07	1.13875e+07	1.44807e+07	1.28583e+07	2.7042e+07	3.11075e+07	3.35958e+07	3.11275e+07	3.3385e+07	2.54439e+07	1.79257e+07
FALSE	3193	TG(8:0_16:0_18:1)+NH4	TG(42:1)+NH4	1	738.661	8.30708	TG	triacyl	M+NH4		C45 H88 N1 O6	CCCCCCCC(=O)OCC(COC(=O)CCCCCCCCCCCCCCC)OC(=O)CCCCCCCCCCCCCCC=CC	495735	736096	625604	624228	551834	447112	397774	460416	516656	349632	770028	564027	7.54662	29.735	1.25655e+07	107185	100411	110620	2.00275e+06	1.87334e+06	3.16396e+06	2.80259e+06	210379	2.01553e+06	5.1276e+06	3.36696e+06	6.86682e+06	5.1212e+06	5.34629e+06	3.82804e+06	110.13	95317.8	1493.98	1135.51	1135.3	1306.33	72.4507
FALSE	6122	TG(10:0CHO_16:0_16:1)+NH4	TG(42:1CHO)+NH4	1	752.64	7.17309	TG	aldehyde	M+NH4		C45 H86 N1 O7	CC=CCCCCCCCCCCCCC(=O)OCC(COC(=O)CCCCCCCCCCCCCCC)OC(=O)CCCCCCCCC(=O)	1.57315e+06	1.64877e+06	742814	874263	1.29929e+06	1.32969e+06	612916	681763	741131	911181	811803	793014	8.15698e+06	9.62982e+06	6.25259e+06	7.15997e+06	8.77158e+06	8.27505e+06	1.07065e+06	1.30925e+06	1.2854e+06	1.44005e+06	1.44536e+06	1.46647e+06	3.90232e+06	3.68224e+06	3.91943e+06	3.76568e+06	5.81748e+06	4.32957e+06	1.20036e+07	1.15824e+07	1.06599e+07	9.39186e+06	7.80819e+06	6.71825e+06	5.13294e+06
FALSE	6121	TG(6:0_18:0CHO_18:1)+NH4	TG(42:1CHO)+NH4	1	752.64	6.58511	TG	aldehyde	M+NH4		C45 H86 N1 O7	CCCCCC(=O)OCC(COC(=O)CCCCCCCCCCCCCCC=CC)OC(=O)CCCCCCCCCCCCCCCCC(=O)	2.19662e+06	3.07666e+06	2.10383e+06	2.94874e+06	3.0926e+06	2.9897e+06	3.4473e+06	2.88735e+06	2.28726e+06	2.24283e+06	3.11526e+06	2.34859e+06	5.84026e+06	5.26369e+06	7.89101e+06	8.24162e+06	8.21473e+06	8.52787e+06	1.38819e+06	1.41787e+06	1.25457e+06	1.42609e+06	1.40067e+06	1.41851e+06	1.03505e+07	1.04007e+07	9.72661e+06	9.71892e+06	9.08253e+06	9.82235e+06	4.59133e+07	4.29903e+07	4.79922e+07	4.42237e+07	4.66834e+07	3.5354e+07	1.34769e+07
FALSE	3112	TG(6:0_18:0_18:2)+NH4	TG(42:2)+NH4	1	736.645	8.80693	TG	triacyl	M+NH4		C45 H86 N1 O6	CCCCCC(=O)OCC(COC(=O)CCCCCCCCCCCCC=CC=CC)OC(=O)CCCCCCCCCCCCCCCCC	1.86409e+08	2.01386e+08	1.94204e+08	1.95912e+08	1.9988e+08	1.98073e+08	2.52533e+08	2.36378e+08	2.16936e+08	2.33961e+08	2.41226e+08	2.28052e+08	2.15225e+06	1.7785e+06	1.76306e+06	1.14334e+06	1.2931e+06	1.18703e+06	269258	222121	185999	211010	180585	201464	9.20507e+06	1.07901e+07	1.15051e+07	2391.97	1.18855e+07	3438.68	9.07796e+06	1.53366e+08	8.62378e+06	9.52537e+06	1.22182e+07	7.74796e+06	3.80849e+06
FALSE	3109	TG(6:0_18:1_18:1)+NH4	TG(42:2)+NH4	1	736.645	8.38457	TG	triacyl	M+NH4		C45 H86 N1 O6	CCCCCC(=O)OCC(COC(=O)CCCCCCCCCCCCCCC=CC)OC(=O)CCCCCCCCCCCCCCC=CC	2.83922e+08	3.15162e+08	3.10878e+08	2.18431e+08	3.12706e+08	3.13776e+08	3.07216e+08	2.93449e+08	2.75601e+08	3.02153e+08	3.09577e+08	2.93912e+08	2.57061e+08	2.82912e+08	2.65897e+08	2.56882e+08	2.59665e+08	2.58401e+08	2.08107e+08	2.07891e+08	1.9181e+08	1.90659e+08	2.12465e+08	2.10499e+08	3.70041e+08	3.6487e+08	3.72541e+08	3.82938e+08	3.79522e+08	3.80866e+08	4.55568e+08	4.65433e+08	4.34705e+08	4.59748e+08	4.61751e+08	4.09965e+08	3.31806e+08
FALSE	3105	TG(8:0_16:0_18:2)+NH4	TG(42:2)+NH4	1	736.645	7.69443	TG	triacyl	M+NH4		C45 H86 N1 O6	CCCCCCCC(=O)OCC(COC(=O)CCCCCCCCCCCCCCC)OC(=O)CCCCCCCCCCCCC=CC=CC	3.05585e+06	1.78372e+06	2.39522e+06	2.18388e+06	2.25176e+06	2.562e+06	1.88199e+06	1.67653e+06	1.44776e+06	1.55974e+06	1.45371e+06	1.8657e+06	1.18817e+06	1.39666e+06	1.72503e+06	840849	1.81237e+06	781128	1.18081e+06	3.88096e+06	4.36477e+06	1.15874e+06	1.43815e+06	603837	160687	194819	252.731	77479.2	522567	266916	110914	248.588	114430	108255	520405	147433	125117
FALSE	6195	TG(8:0CHO_16:0_18:2)+NH4	TG(42:2CHO)+NH4	1	750.624	6.57373	TG	aldehyde	M+NH4		C45 H84 N1 O7	CCCCCCCCCCCCCCCC(=O)OCC(COC(=O)CCCCCCCCCCCCC=CC=CC)OC(=O)CCCCCCC(=O)	528509	502954	591361	450257	739487	575295	397445	582471	759399	550520	915846	751815	8.82774e+06	1.00235e+07	8.97962e+06	8.63828e+06	8.22502e+06	8.43207e+06	1.2404e+06	1.03654e+06	1.04567e+06	943887	958498	1.14893e+06	3.14356e+06	2.58536e+06	3.22548e+06	2.60784e+06	3.31256e+06	2.73608e+06	8.99296e+06	8.74946e+06	8.52442e+06	8.02971e+06	9.80751e+06	8.14609e+06	4.27156e+06
FALSE	3104	TG(6:0_18:0_18:3)+NH4	TG(42:3)+NH4	1	734.629	8.09223	TG	triacyl	M+NH4		C45 H84 N1 O6	CCCCCC(=O)OCC(COC(=O)CCCCCCCCCCC=CC=CC=CC)OC(=O)CCCCCCCCCCCCCCCCC	6.1994e+07	2.46291e+07	1.13146e+07	1.08943e+07	1.04922e+07	2.82347e+07	9.62802e+07	9.18566e+07	8.6156e+07	9.5347e+07	9.59285e+07	9.42028e+07	3.1748e+08	3.40111e+08	3.33444e+08	4.53405e+08	4.52647e+08	4.41946e+08	2.55237e+07	2.42476e+07	2.8385e+07	2.35745e+07	2.87532e+07	2.73201e+07	1.7995e+07	1.65223e+07	1.79235e+07	1.80287e+07	1.86405e+07	2.37354e+07	1.28857e+07	1.11168e+07	1.03711e+07	1.13872e+07	1.10683e+07	1.0183e+07	1.38641e+07
FALSE	3102	TG(6:0_18:1_18:2)+NH4	TG(42:3)+NH4	1	734.629	7.83853	TG	triacyl	M+NH4		C45 H84 N1 O6	CCCCCC(=O)OCC(COC(=O)CCCCCCCCCCCCC=CC=CC)OC(=O)CCCCCCCCCCCCCCC=CC	7.30475e+07	7.48757e+07	7.3849e+07	7.5264e+07	7.62041e+07	7.46115e+07	9.15948e+07	8.76612e+07	8.25089e+07	9.30666e+07	9.55609e+07	8.8318e+07	4.76287e+08	5.21386e+08	4.62179e+08	4.86892e+08	4.54223e+08	4.53942e+08	8.54345e+07	8.08708e+07	7.949e+07	8.35736e+07	8.47814e+07	7.70325e+07	9.41714e+07	9.55213e+07	9.82503e+07	9.97927e+07	9.66128e+07	1.06067e+08	6.45347e+07	6.59148e+07	6.95224e+07	6.48459e+07	6.2116e+07	5.93949e+07	6.37563e+07
FALSE	3097	TG(4:0_18:1_20:3)+NH4	TG(42:4)+NH4	1	732.614	7.54758	TG	triacyl	M+NH4		C45 H82 N1 O6	CCCC(=O)OCC(COC(=O)CCCCCCCCCCCCCCC=CC)OC(=O)CCCCCCCCCCCCC=CC=CC=CC	1.6608e+07	6.02558e+06	2.33139e+07	6.36776e+06	7.3754e+06	2.35535e+07	2.24505e+07	2.08117e+07	1.88836e+07	2.20531e+07	2.16154e+07	1.56871e+07	1.8363e+08	9.60147e+07	1.03879e+08	9.10428e+07	9.60128e+07	8.98269e+07	2.58613e+07	2.4662e+07	2.26753e+07	2.45472e+07	2.49333e+07	2.44169e+07	3.7446e+07	3.69638e+07	3.96922e+07	3.81952e+07	3.6474e+07	3.76881e+07	3.13253e+07	3.19145e+07	3.04563e+07	2.7041e+07	2.63047e+07	2.22366e+07	3.16616e+07
FALSE	3098	TG(6:0_16:0_20:4)+NH4	TG(42:4)+NH4	1	732.614	7.75294	TG	triacyl	M+NH4		C45 H82 N1 O6	CCCCCC(=O)OCC(COC(=O)CCCCCCCCCCCCCCC)OC(=O)CCCCCCC=CCC=CCC=CCC=CCC	5.65071e+06	1.63173e+06	5.42871e+06	5.13306e+06	5.38889e+06	7.22578e+06	4.07279e+06	4.52885e+06	4.92195e+06	6.08199e+06	4.74535e+06	5.88224e+06	836479	9.61329e+07	840519	9.11476e+07	2.17991e+07	8.9875e+07	1.05657e+06	279945	263979	866026	942819	49313.4	2.77033e+07	2.73197e+07	3.05937e+07	3.13526e+06	3.23698e+06	2.07278e+06	6.19389e+06	6.99948e+06	7.27138e+06	7.0792e+06	7.7744e+06	6.70007e+06	2.3095e+07
FALSE	3095	TG(6:0_18:1_18:3)+NH4	TG(42:4)+NH4	1	732.614	7.32299	TG	triacyl	M+NH4		C45 H82 N1 O6	CCCCCC(=O)OCC(COC(=O)CCCCCCCCCCC=CC=CC=CC)OC(=O)CCCCCCCCCCCCCCC=CC	1.64262e+07	1.55163e+07	1.64839e+07	1.63928e+07	1.58907e+07	1.71505e+07	2.19985e+07	1.92965e+07	1.63262e+07	1.76774e+07	1.69231e+07	2.03678e+07	1.73712e+08	1.80003e+08	1.71919e+08	1.83379e+08	1.65779e+08	1.59544e+08	2.54142e+07	2.41904e+07	2.29987e+07	2.40474e+07	2.45689e+07	2.49352e+07	1.72192e+07	1.83364e+07	1.7043e+07	1.61582e+07	1.92753e+07	1.76066e+07	3.53352e+07	3.62211e+07	2.98582e+07	1.35592e+07	1.31652e+07	3.39597e+07	3.6993e+07
FALSE	3093	TG(6:0_18:2_18:3)+NH4	TG(42:5)+NH4	1	730.598	7.14248	TG	triacyl	M+NH4		C45 H80 N1 O6	CCCCCC(=O)OCC(COC(=O)CCCCCCCCCCC=CC=CC=CC)OC(=O)CCCCCCCCCCCCC=CC=CC	4.98129e+06	4.75221e+06	6.40374e+06	5.25559e+06	4.9669e+06	5.18766e+06	2.84219e+06	2.87831e+06	2.8744e+06	3.88299e+06	3.00168e+06	2.84088e+06	4.33754e+07	3.75495e+07	4.29333e+07	3.83577e+07	3.70908e+07	3.61545e+07	5.245e+06	5.38365e+06	5.01962e+06	5.50328e+06	5.16223e+06	5.15138e+06	2.09466e+07	2.16003e+07	1.79008e+07	2.19661e+07	1.76906e+07	2.21211e+07	4.35631e+07	4.42369e+07	4.56085e+07	4.56595e+07	4.59248e+07	4.24906e+07	2.15171e+07
FALSE	6076	TG(6:0_18:3_18:3)+NH4	TG(42:6)+NH4	1	728.582	6.96254	TG	triacyl	M+NH4		C45 H78 N1 O6	CCCCCC(=O)OCC(COC(=O)CCCCCCCCCCC=CC=CC=CC)OC(=O)CCCCCCCCCCC=CC=CC=CC	581311	587954	613519	582214	637726	594297	508682	511287	506784	509837	526132	553413	5.9153e+07	5.78338e+07	5.78372e+07	5.68451e+07	5.52339e+07	5.82763e+07	693033	622932	533634	652495	574704	593296	4.34525e+06	3.97497e+06	4.6809e+06	4.21524e+06	4.17327e+06	4.4532e+06	5.77904e+06	6.40769e+06	5.69651e+06	5.94565e+06	5.93476e+06	6.29844e+06	2.21106e+06
FALSE	3244	TG(12:0_15:0_16:0)+Na	TG(43:0)+Na	1	759.647	10.4588	TG	triacyl	M+Na		C46 H88 Na1 O6	CCCCCCCCCCCC(=O)OCC(COC(=O)CCCCCCCCCCCCCC)OC(=O)CCCCCCCCCCCCCCC	3.20228e+06	2.85362e+06	3.20523e+06	3.49998e+06	3.15557e+06	3.27606e+06	2.25893e+06	2.35329e+06	2.41494e+06	2.57378e+06	2.52669e+06	2.474e+06	797280	824815	443195	691818	706044	807156	767073	832875	1.07289e+06	821693	807308	804644	1.21421e+07	1.27082e+07	1.26988e+07	1.25799e+07	1.22122e+07	1.26716e+07	3.51107e+06	3.25439e+06	3.30091e+06	3.38444e+06	2.87413e+06	3.3259e+06	1.20496e+07
FALSE	3241	TG(10:0_16:0_17:0)+NH4	TG(43:0)+NH4	1	754.692	10.2026	TG	triacyl	M+NH4		C46 H92 N1 O6	CCCCCCCCCC(=O)OCC(COC(=O)CCCCCCCCCCCCCCC)OC(=O)CCCCCCCCCCCCCCCC	1.02647e+08	9.35365e+07	9.71223e+07	9.22944e+07	9.39029e+07	9.38399e+07	7.76278e+07	7.15795e+07	6.4536e+07	7.2856e+07	7.18253e+07	6.99557e+07	5.67716e+06	6.13413e+06	7.50109e+06	5.5033e+06	5.55178e+06	4.58405e+06	2.75389e+06	2.85609e+06	2.33847e+06	2.5206e+06	2.59706e+06	2.6854e+06	1.82459e+08	1.82665e+08	1.66975e+08	1.82513e+08	1.68478e+08	1.81961e+08	7.15816e+07	7.06069e+07	7.61715e+07	6.78895e+07	9.04374e+07	6.38313e+07	1.22808e+08
FALSE	3237	TG(11:0_15:0_17:0)+NH4	TG(43:0)+NH4	1	754.692	8.14866	TG	triacyl	M+NH4		C46 H92 N1 O6	CCCCCCCCCCC(=O)OCC(COC(=O)CCCCCCCCCCCCCC)OC(=O)CCCCCCCCCCCCCCCC	4.14194e+06	4.18678e+06	3.98003e+06	4.4552e+06	4.23153e+06	4.32446e+06	2.58479e+06	2.42499e+06	2.23147e+06	2.65957e+06	2.44173e+06	2.7156e+06	2.48374e+06	2.45095e+06	2.62561e+06	2.49952e+06	1.94528e+06	2.40362e+06	2.14771e+06	2.19337e+06	2.32608e+06	2.00819e+06	2.23536e+06	1.93558e+06	7.24621e+06	7.43291e+06	8.13222e+06	6.52891e+06	6.8051e+06	7.31332e+06	5.07009e+06	7.44505e+06	4.04377e+06	1.97574e+06	3.37161e+06	8.41692e+06	6.67233e+06
FALSE	3240	TG(12:0_14:0_17:0)+NH4	TG(43:0)+NH4	1	754.692	9.97288	TG	triacyl	M+NH4		C46 H92 N1 O6	CCCCCCCCCCCC(=O)OCC(COC(=O)CCCCCCCCCCCCC)OC(=O)CCCCCCCCCCCCCCCC	567517	9.92027e+07	971145	9.64191e+07	9.778e+07	9.65324e+07	726595	8.08494e+06	1.53309e+07	895611	7.32724e+07	801124	6.85931e+06	6.13876e+06	6.2609e+06	5.8996e+06	5.87807e+06	5.29969e+06	79782.2	2.59485e+06	92818.4	2.66647e+06	568524	551932	1.75799e+08	1.77378e+08	1.73042e+08	1.7471e+08	1.73394e+08	1.77408e+08	1.00196e+06	6.82073e+07	7.19291e+07	6.64333e+07	6.90828e+07	6.25467e+07	1.20206e+08
FALSE	3246	TG(4:0_16:0_23:0)+NH4	TG(43:0)+NH4	1	754.692	10.8697	TG	triacyl	M+NH4		C46 H92 N1 O6	CCCC(=O)OCC(COC(=O)CCCCCCCCCCCCCCC)OC(=O)CCCCCCCCCCCCCCCCCCCCCC	1.42657e+08	200449	1.45713e+08	5911.76	1.44792e+08	1.43583e+08	1.00562e+08	9.54271e+07	8.8966e+07	9.74221e+07	9.79604e+07	9.66725e+07	826.357	54371	10297.8	1.91592e+07	865.433	424.77	31949.6	7160.63	27076.4	4.37445e+06	4.56678e+06	4.32059e+06	2.18818e+06	3.25779e+08	2.04398e+06	1.54868e+06	2.05008e+06	1.83478e+06	3.52088e+06	4.89737e+06	1.1951e+08	1.20362e+08	4.40955e+06	4.50271e+06	1.26251e+06
FALSE	3239	TG(6:0_18:0_19:0)+NH4	TG(43:0)+NH4	1	754.692	9.63468	TG	triacyl	M+NH4		C46 H92 N1 O6	CCCCCC(=O)OCC(COC(=O)CCCCCCCCCCCCCCCCC)OC(=O)CCCCCCCCCCCCCCCCCC	1.05059e+06	806818	971151	528490	919210	526516	562713	632981	694449	895629	657.928	1.04955e+06	2.4165e+06	2.56607e+06	2.81263e+06	2.8646e+06	2.95482e+06	2.36867e+06	603672	574671	525564	466279	568524	551932	417512	433108	521780	1.7471e+08	325643	2808.23	874547	396692	516666	533186	2638.49	631744	315190
FALSE	3226	TG(10:0_15:0_18:1)+NH4	TG(43:1)+NH4	1	752.676	9.44249	TG	triacyl	M+NH4		C46 H90 N1 O6	CCCCCCCCCC(=O)OCC(COC(=O)CCCCCCCCCCCCCC)OC(=O)CCCCCCCCCCCCCCC=CC	1.07153e+08	1.04179e+08	1.0296e+08	1.00665e+08	1.04778e+08	1.01607e+08	6.05414e+07	6.01983e+07	5.90182e+07	6.30424e+07	6.67253e+07	6.46384e+07	1.80457e+07	1.80256e+07	1.56873e+07	1.88681e+07	1.4795e+07	1.97975e+07	9.27557e+06	7.95291e+06	8.37645e+06	7.93449e+06	9.87411e+06	9.82933e+06	2.70535e+08	2.46971e+08	2.57628e+08	2.57364e+08	2.60951e+08	2.64097e+08	4.96694e+07	4.26692e+07	4.61689e+07	5.10321e+07	4.90827e+07	4.49879e+07	2.02243e+08
FALSE	3229	TG(10:0_16:0_17:1)+NH4	TG(43:1)+NH4	1	752.676	10.2925	TG	triacyl	M+NH4		C46 H90 N1 O6	CCCCCCCCCC(=O)OCC(COC(=O)CCCCCCCCCCCCCCC)OC(=O)CCCCCCCCCCCCCC=CC	1.26374e+06	1.14671e+06	1.55814e+06	1.57741e+06	1.46109e+06	1.17311e+06	338755	603240	859338	1.28122e+06	799223	886227	121708	150348	239595	328522	170670	302142	119690	88577.9	69558.5	79710.9	69252.5	75332.6	9.1556e+06	1.0645e+07	1.05634e+07	9.12748e+06	1.00543e+07	1.01308e+07	1.4967e+06	2.89997e+06	2.3771e+06	2.22576e+06	1.85208e+06	1.56898e+06	1.10102e+07
FALSE	3222	TG(18:1_6:0_19:0)+NH4	TG(43:1)+NH4	1	752.676	8.84584	TG	triacyl	M+NH4		C46 H90 N1 O6	CCCCCC(=O)OCC(COC(=O)CCCCCCCCCCCCCCC=CC)OC(=O)CCCCCCCCCCCCCCCCCC	2.82304e+07	3.2917e+07	3.08553e+07	3.2747e+07	3.0619e+07	3.03975e+07	2.48166e+07	2.33636e+07	2.15859e+07	2.50214e+07	2.4019e+07	2.29688e+07	2.63996e+06	1.49362e+06	5.47211e+06	569378	2.43361e+06	2.88978e+06	133399	102354	100052	2.83814e+06	2.76065e+06	2.58161e+06	181337	3.85691e+07	3.614e+07	3.8776e+07	3.35744e+07	3.45896e+07	6.07553e+06	1.47042e+07	1.64767e+07	1.58222e+07	1.46496e+07	8.97095e+06	1.10277e+06
FALSE	3228	TG(8:0_18:0_17:1)+NH4	TG(43:1)+NH4	1	752.676	9.64262	TG	triacyl	M+NH4		C46 H90 N1 O6	CCCCCCCC(=O)OCC(COC(=O)CCCCCCCCCCCCCC=CC)OC(=O)CCCCCCCCCCCCCCCCC	1.216e+08	1.14996e+08	1.17174e+08	1.15183e+08	1.20458e+08	1.17836e+08	7.99054e+07	7.66677e+07	7.23641e+07	7.73259e+07	7.82572e+07	8.15583e+07	1.80889e+07	1.88152e+07	1.78851e+07	1.05036e+07	1.63646e+07	1.77748e+07	9.93049e+06	9.22919e+06	8.62452e+06	9.08483e+06	9.24244e+06	9.43005e+06	3.25869e+08	2.71974e+08	2.88129e+08	2.90488e+08	2.86899e+08	2.95622e+08	3.41653e+07	3.09931e+07	3.24255e+07	4.36337e+07	3.99659e+07	2.72382e+07	2.2544e+08
FALSE	3216	TG(10:0_15:0_18:2)+Na	TG(43:2)+Na	1	755.616	8.7536	TG	triacyl	M+Na		C46 H84 Na1 O6	CCCCCCCCCC(=O)OCC(COC(=O)CCCCCCCCCCCCCC)OC(=O)CCCCCCCCCCCCC=CC=CC	908573	1.85613e+06	1.06293e+06	634403	1.66505e+06	1.12939e+06	794125	879943	953528	625946	1.39076e+06	1.51535e+06	710525	663078	338124	586805	682553	605141	2.64978e+06	2.669e+06	2.3564e+06	2.49169e+06	2.6576e+06	1.1629e+06	2.83248e+06	2.6597e+06	3.25871e+06	2.64367e+06	2.75143e+06	3.26126e+06	95907.1	0.00781068	54015.2	230914	164348	264977	861187
FALSE	6102	TG(8:0_17:1_18:2)+NH4	TG(43:3)+NH4	1	748.645	8.12715	TG	triacyl	M+NH4		C46 H86 N1 O6	CCCCCCCC(=O)OCC(COC(=O)CCCCCCCCCCCCCC=CC)OC(=O)CCCCCCCCCCCCC=CC=CC	7.83439e+06	8.55392e+06	7.79932e+06	7.43498e+06	7.8264e+06	7.51736e+06	5.27565e+06	5.36441e+06	5.37858e+06	6.12576e+06	5.91952e+06	5.83002e+06	3.19931e+07	3.38109e+07	3.12178e+07	3.10508e+07	3.21136e+07	3.21162e+07	5.55779e+06	5.39686e+06	5.16947e+06	5.74505e+06	5.46544e+06	5.32538e+06	1.46276e+07	1.534e+07	1.59159e+07	1.38375e+07	1.46773e+07	1.50249e+07	3.58228e+06	2.93928e+06	2.94516e+06	3.54198e+06	3.04767e+06	2.64892e+06	7.9685e+06
FALSE	6231	TG(8:0_17:1_18:3)+NH4	TG(43:4)+NH4	1	746.629	7.53834	TG	triacyl	M+NH4		C46 H84 N1 O6	CCCCCCCC(=O)OCC(COC(=O)CCCCCCCCCCCCCC=CC)OC(=O)CCCCCCCCCCC=CC=CC=CC	1.57027e+06	1.45018e+06	1.36175e+06	1.36093e+06	961596	865298	987924	992846	983965	1.06973e+06	1.27192e+06	1.23403e+06	1.93967e+07	1.86655e+07	2.11138e+07	1.8879e+07	1.97269e+07	1.97568e+07	1.25801e+06	1.19037e+06	1.03759e+06	1.09143e+06	1.28895e+06	1.21906e+06	1.24104e+06	2.90104e+06	1.32592e+06	1.19751e+06	2.43436e+06	3.18703e+06	434528	291056	452536	NP	231670	330643	1.41195e+06
FALSE	6193	TG(25:4_18:1)+NH4	TG(43:5)+NH4	1	744.614	7.51333	TG	triacyl	M+NH4		C46 H82 N1 O6	CC(=O)OCC(COC(=O)CCCCCCCCCCCCCCC=CC)OC(=O)CCCCCCCCCCCCCC=CC=CC=CC=CC	446983	459481	164693	510911	149260	230842	257423	251721	242519	232786	235894	266179	461492	430395	431958	385221	564404	665142	1.1402e+06	1.03352e+06	1.0402e+06	1.04112e+06	1.00692e+06	1.03996e+06	1.46237e+06	526466	633727	1.3438e+06	1.20282e+06	1.42326e+06	348910	233248	371863	614104	258055	193979	464305
FALSE	6238	TG(25:4_18:2)+NH4	TG(43:6)+NH4	1	742.598	7.15141	TG	triacyl	M+NH4		C46 H80 N1 O6	CC(=O)OCC(COC(=O)CCCCCCCCCCCCC=CC=CC)OC(=O)CCCCCCCCCCCCCC=CC=CC=CC=CC	36.3855	59643.8	16863.1	39488.6	21758.3	0	0	9214.09	18300.1	24268.6	340.561	616.452	1.5213e+06	4.42204e+06	3.86306e+06	4.30517e+06	3.59074e+06	4.10808e+06	1.22865e+06	1.10908e+06	1.24452e+06	1.30492e+06	1.50889e+06	1.26333e+06	9.4686	226971	95851	181378	198401	323040	238886	379841	534396	276755	450222	57429	0
FALSE	6192	TG(25:4_18:3)+NH4	TG(43:7)+NH4	1	740.582	7.36332	TG	triacyl	M+NH4		C46 H78 N1 O6	CC(=O)OCC(COC(=O)CCCCCCCCCCC=CC=CC=CC)OC(=O)CCCCCCCCCCCCCC=CC=CC=CC=CC	513326	19400.3	552473	15858.7	3553.31	401642	1.60847e+06	1.19981e+06	774476	1.35883e+06	102838	249579	2.01324e+06	2.49218e+06	1.45249e+07	1.38297e+07	1.37388e+07	1.3023e+07	431157	412855	371021	868.984	269457	300866	119550	597209	7277.51	7244.13	553.86	12857	4211.56	2945.19	4669.3	3743.37	5631.72	120.582	1225.07
FALSE	3321	TG(10:0_16:0_18:0)+NH4	TG(44:0)+NH4	1	768.708	10.6458	TG	triacyl	M+NH4		C47 H94 N1 O6	CCCCCCCCCC(=O)OCC(COC(=O)CCCCCCCCCCCCCCC)OC(=O)CCCCCCCCCCCCCCCCC	3.2764e+07	3.41727e+07	3.29047e+07	3.42146e+07	3.33632e+07	3.25785e+07	3.48977e+07	3.33898e+07	3.14178e+07	3.50995e+07	3.43849e+07	3.3005e+07	5.91163e+06	5.91291e+06	5.80405e+06	6.25411e+06	5.84728e+06	5.65752e+06	1.02018e+06	964999	855781	967832	883491	883303	4.88258e+07	5.01968e+07	5.07613e+07	5.11842e+07	5.10975e+07	4.95426e+07	2.65327e+07	3.08326e+07	3.21472e+07	3.13827e+07	2.7146e+07	2.90684e+07	4.73964e+07
FALSE	3320	TG(14:0_15:0_15:0)+NH4	TG(44:0)+NH4	1	768.708	10.3211	TG	triacyl	M+NH4		C47 H94 N1 O6	CCCCCCCCCCCCCC(=O)OCC(COC(=O)CCCCCCCCCCCCCC)OC(=O)CCCCCCCCCCCCCC	3.05698e+07	3.16842e+07	3.10948e+07	3.10158e+07	3.18507e+07	3.13879e+07	2.15369e+07	2.11689e+07	2.05065e+07	2.33603e+07	2.17528e+07	2.18703e+07	9.72674e+06	2.99614e+06	1.55208e+07	1.05495e+07	1.09951e+07	1.15221e+07	8.38314e+06	8.62199e+06	9.00946e+06	2.27948e+06	6.41547e+06	6.80004e+06	3.25271e+07	3.943e+07	4.21875e+07	2.24889e+07	3.85472e+07	4.3952e+07	1.9627e+07	3.08791e+07	2.70874e+07	2.89476e+07	2.37801e+07	2.45817e+07	4.53631e+07
FALSE	3318	TG(8:0_16:0_20:0)+NH4	TG(44:0)+NH4	1	768.708	9.98573	TG	triacyl	M+NH4		C47 H94 N1 O6	CCCCCCCC(=O)OCC(COC(=O)CCCCCCCCCCCCCCC)OC(=O)CCCCCCCCCCCCCCCCCCC	1.02369e+07	9.92985e+06	9.33824e+06	9.78573e+06	1.00379e+07	1.06715e+07	8.48511e+06	8.21743e+06	7.8355e+06	9.36288e+06	8.98312e+06	8.2523e+06	3.86056e+06	5.81721e+06	1.00394e+07	4.53607e+06	6.3382e+06	6.91458e+06	7.91644e+06	8.21981e+06	8.79245e+06	5.91208e+06	6.01e+06	6.6798e+06	1.38859e+07	1.38895e+07	1.36802e+07	1.33514e+07	1.35064e+07	1.5119e+07	4.611e+06	9.39584e+06	1.06455e+07	1.32004e+07	5.80125e+06	9.51127e+06	6.06663e+06
FALSE	5939	TG(10:0_16:0_18:0CHO)+NH4	TG(44:0CHO)+NH4	1	782.687	7.52162	TG	aldehyde	M+NH4		C47 H92 N1 O7	CCCCCCCCCC(=O)OCC(COC(=O)CCCCCCCCCCCCCCC)OC(=O)CCCCCCCCCCCCCCCCC(=O)	6.99368e+06	6.5363e+06	6.11057e+06	7.09539e+06	6.60293e+06	6.88887e+06	6.05261e+06	6.21665e+06	6.29427e+06	6.94502e+06	6.80704e+06	6.2613e+06	4.47006e+06	4.29881e+06	3.54377e+06	3.23738e+06	4.93228e+06	4.89666e+06	417378	325674	268717	371820	190339	221256	6.77331e+06	8.28082e+06	8.55213e+06	8.33934e+06	8.35945e+06	8.14949e+06	2.29106e+07	3.10256e+06	1.15818e+07	2.18948e+07	2.09619e+07	2.09443e+07	1.28578e+07
FALSE	5940	TG(10:0CHO_16:0_18:0)+NH4	TG(44:0CHO)+NH4	1	782.687	8.13651	TG	aldehyde	M+NH4		C47 H92 N1 O7	CCCCCCCCCCCCCCCC(=O)OCC(COC(=O)CCCCCCCCCCCCCCCCC)OC(=O)CCCCCCCCC(=O)	631244	2.1446e+06	1.96036e+06	1.81569e+06	1.95721e+06	1.13884e+06	1.73127e+06	1.68112e+06	1.60761e+06	1.55545e+06	2.33291e+06	1.95966e+06	7.33134e+06	7.34089e+06	8.3832e+06	7.22801e+06	7.00033e+06	6.64289e+06	889072	919623	828357	828538	823085	899117	5.19342e+06	4.21783e+06	5.86897e+06	5.40415e+06	5.75998e+06	3.55547e+06	1.74589e+06	2.10193e+06	1.93246e+06	1.88251e+06	1.28532e+06	1.36993e+07	9.10832e+06
FALSE	5937	TG(14:0_14:0CHO_16:0)+NH4	TG(44:0CHO)+NH4	1	782.687	7.09518	TG	aldehyde	M+NH4		C47 H92 N1 O7	CCCCCCCCCCCCCC(=O)OCC(COC(=O)CCCCCCCCCCCCCCC)OC(=O)CCCCCCCCCCCCC(=O)	8.64517e+06	7.86042e+06	7.68871e+06	7.44805e+06	8.52272e+06	7.31288e+06	7.72662e+06	7.26712e+06	6.7066e+06	6.77241e+06	7.39751e+06	7.43478e+06	4.02813e+06	3.37885e+06	3.68732e+06	4.03222e+06	3.43215e+06	3.39111e+06	375327	259442	422670	481046	331047	358727	9.27264e+06	1.03406e+07	1.03708e+07	1.01556e+07	9.5766e+06	1.11397e+07	9.70205e+06	1.28204e+07	8.07058e+06	1.38581e+07	1.15781e+07	8.89885e+06	1.02805e+07
FALSE	3310	TG(10:0_16:0_18:1)+NH4	TG(44:1)+NH4	1	766.692	9.83293	TG	triacyl	M+NH4		C47 H92 N1 O6	CCCCCCCCCC(=O)OCC(COC(=O)CCCCCCCCCCCCCCC)OC(=O)CCCCCCCCCCCCCCC=CC	5.21958e+08	5.34127e+08	5.26707e+08	5.62873e+08	5.21721e+08	5.24122e+08	4.53933e+08	4.36735e+08	4.13465e+08	4.46315e+08	4.40824e+08	4.56301e+08	3.69853e+08	3.77313e+08	3.66114e+08	3.68183e+08	3.51797e+08	3.47001e+08	1.3652e+08	1.44131e+08	1.34322e+08	1.29694e+08	1.34347e+08	1.3516e+08	7.51074e+08	7.26942e+08	6.77315e+08	7.41035e+08	7.23533e+08	7.20979e+08	7.03207e+08	6.85339e+08	7.37897e+08	6.97962e+08	6.53217e+08	6.5602e+08	7.13335e+08
FALSE	3307	TG(18:1_6:0_20:0)+NH4	TG(44:1)+NH4	1	766.692	9.31153	TG	triacyl	M+NH4		C47 H92 N1 O6	CCCCCC(=O)OCC(COC(=O)CCCCCCCCCCCCCCC=CC)OC(=O)CCCCCCCCCCCCCCCCCCC	2.99596e+07	3.10145e+07	2.87799e+07	3.02584e+07	2.77049e+07	2.98821e+07	2.8946e+07	2.75233e+07	2.57181e+07	3.06036e+07	2.79682e+07	2.82872e+07	1.03354e+07	8.69829e+06	1.1503e+07	9.9837e+06	1.33083e+06	1.03422e+06	482736	1.4043e+06	371025	1.68853e+06	1.20293e+06	1.85529e+06	3.94814e+07	3.60714e+07	4.1897e+07	4.11328e+07	4.24198e+07	3.82427e+07	1.22345e+07	9.92542e+06	1.18441e+07	1.90471e+06	3.07041e+06	1.09917e+07	11520.6
FALSE	3311	TG(8:0_18:0_18:1)+NH4	TG(44:1)+NH4	1	766.692	10.1789	TG	triacyl	M+NH4		C47 H92 N1 O6	CCCCCCCC(=O)OCC(COC(=O)CCCCCCCCCCCCCCC=CC)OC(=O)CCCCCCCCCCCCCCCCC	5.86182e+08	6.10629e+08	5.89262e+08	6.33419e+08	5.91802e+08	6.06751e+08	5.30817e+08	5.10762e+08	4.83605e+08	5.241e+08	5.17052e+08	5.24159e+08	3.88056e+08	3.82785e+08	7.49838e+06	3.70011e+08	7.06374e+06	6.61091e+06	2.02278e+06	2.80993e+06	2.76954e+06	2.52673e+06	2.64404e+06	3.10739e+06	8.85687e+08	8.67562e+08	8.96696e+08	8.97145e+08	8.90201e+08	8.93082e+08	7.75936e+08	7.72588e+08	8.07842e+08	7.40591e+08	7.2433e+08	7.35215e+08	1.35833e+08
FALSE	6236	TG(12:0CHO_16:0_16:1)+NH4	TG(44:1CHO)+NH4	1	780.671	7.58144	TG	aldehyde	M+NH4		C47 H90 N1 O7	CC=CCCCCCCCCCCCCC(=O)OCC(COC(=O)CCCCCCCCCCCCCCC)OC(=O)CCCCCCCCCCC(=O)	2.06374e+06	2.04614e+06	1.59141e+06	2.06307e+06	1.77566e+06	1.91535e+06	2.29996e+06	2.19788e+06	2.06524e+06	2.35575e+06	2.51688e+06	1.74614e+06	9.00984e+06	8.9399e+06	8.26077e+06	8.76107e+06	8.84435e+06	9.50091e+06	45575.1	21988.4	40671.7	39781.8	1.51176e+06	48219	3.93977e+06	4.44927e+06	3.9857e+06	4.22406e+06	4.85005e+06	4.37262e+06	4.50449e+06	4.41632e+06	4.34864e+06	4.09581e+06	4.36238e+06	2.95975e+06	5.04271e+06
FALSE	6235	TG(8:0_18:0CHO_18:1)+NH4	TG(44:1CHO)+NH4	1	780.671	7.07126	TG	aldehyde	M+NH4		C47 H90 N1 O7	CCCCCCCC(=O)OCC(COC(=O)CCCCCCCCCCCCCCC=CC)OC(=O)CCCCCCCCCCCCCCCCC(=O)	4.82482e+06	4.05631e+06	4.02788e+06	4.35943e+06	4.34322e+06	4.95946e+06	4.39415e+06	3.90066e+06	3.35294e+06	3.56225e+06	4.15201e+06	2.22353e+06	3.50076e+06	3.37725e+06	5.93611e+06	6.30056e+06	3.96551e+06	5.2076e+06	1.60868e+06	1.90259e+06	1.56179e+06	1.68933e+06	1.03286e+06	1.52471e+06	1.27537e+07	1.30666e+07	1.15637e+07	1.13529e+07	1.20523e+07	1.25486e+07	2.04747e+07	2.07193e+07	2.18181e+07	2.07542e+07	2.03143e+07	1.75398e+07	1.31449e+07
FALSE	6200	TG(10:0CHO_16:0_18:2)+NH4	TG(44:2CHO)+NH4	1	778.656	7.19569	TG	aldehyde	M+NH4		C47 H88 N1 O7	CCCCCCCCCCCCCCCC(=O)OCC(COC(=O)CCCCCCCCCCCCC=CC=CC)OC(=O)CCCCCCCCC(=O)	1.20977e+06	815366	1.15623e+06	1.01024e+06	1.18646e+06	1.36664e+06	1.39846e+06	1.36431e+06	1.3112e+06	1.12718e+06	1.77726e+06	1.50822e+06	1.14189e+07	9.27241e+06	8.73072e+06	8.82863e+06	8.63373e+06	8.90615e+06	1.32243e+06	1.29797e+06	1.19582e+06	1.20511e+06	1.46017e+06	1.32756e+06	1.90648e+06	1.4121e+06	2.5093e+06	2.04111e+06	1.86711e+06	1.54038e+06	1.47803e+06	1.63795e+06	1.70119e+06	1.55858e+06	1.56474e+06	1.55074e+06	1.81986e+06
FALSE	3276	TG(14:0_14:0_16:3)+NH4	TG(44:3)+NH4	1	762.661	9.33299	TG	triacyl	M+NH4		C47 H88 N1 O6	CCCCCCCCCCCCCC(=O)OCC(COC(=O)CCCCCCCCCCCCC)OC(=O)CCCCCCCCC=CC=CC=CC	1.50405e+07	1.62082e+07	8.42364e+06	1.64308e+07	8.68662e+06	1.64799e+07	6.40291e+06	6.12091e+06	5.75382e+06	6.6041e+06	6.54015e+06	6.36839e+06	600010	437278	229500	769692	1.0387e+06	731871	299588	205648	144864	258705	173449	133808	251123	289326	199156	326273	263567	244817	240227	163077	686107	199456	3715.81	276343	680258
FALSE	6199	TG(10:0CHO_16:0_18:3)+NH4	TG(44:3CHO)+NH4	1	776.64	6.69509	TG	aldehyde	M+NH4		C47 H86 N1 O7	CCCCCCCCCCCCCCCC(=O)OCC(COC(=O)CCCCCCCCCCC=CC=CC=CC)OC(=O)CCCCCCCCC(=O)	337504	262337	412073	500797	271341	261860	488491	457179	419510	380003	535567	233941	1.03008e+07	1.23384e+07	9.81937e+06	9.15621e+06	8.50007e+06	8.26209e+06	556857	764024	539344	473798	579103	608384	373681	764576	534301	500568	659585	515057	520156	513042	652591	294176	606293	558109	337849
FALSE	3264	TG(8:0_16:0_20:4)+NH4	TG(44:4)+NH4	1	760.645	8.46098	TG	triacyl	M+NH4		C47 H86 N1 O6	CCCCCCCC(=O)OCC(COC(=O)CCCCCCCCCCCCCCC)OC(=O)CCCCCCC=CCC=CCC=CCC=CCC	1.01181e+07	1.04262e+07	1.05884e+07	1.0182e+07	9.42995e+06	8.31259e+06	7.09238e+06	8.84459e+06	1.04738e+07	7.34713e+06	6.99577e+06	2.8728e+07	1.21479e+08	1.26153e+08	1.19414e+08	1.18058e+08	1.23728e+08	1.1548e+08	9.86219e+07	9.85898e+07	9.38885e+07	9.87043e+07	9.93947e+07	9.78088e+07	1.96747e+07	3.83292e+07	1.8471e+07	1.98393e+07	1.57899e+07	2.16546e+07	3.54861e+06	6.58947e+06	5.99121e+06	6.34863e+06	6.72387e+06	6.30562e+06	7.27502e+06
FALSE	3262	TG(8:0_18:1_18:3)+NH4	TG(44:4)+NH4	1	760.645	8.11773	TG	triacyl	M+NH4		C47 H86 N1 O6	CCCCCCCC(=O)OCC(COC(=O)CCCCCCCCCCC=CC=CC=CC)OC(=O)CCCCCCCCCCCCCCC=CC	1.4724e+07	1.60031e+07	1.62e+07	1.55609e+07	1.6862e+07	1.64075e+07	1.99099e+07	1.94536e+07	1.87269e+07	1.90854e+07	1.99994e+07	2.56661e+07	2.74311e+08	2.88938e+08	2.89909e+08	2.305e+08	3.45494e+08	2.28016e+08	9.38574e+07	9.94823e+07	9.23936e+07	1.00285e+08	1.00299e+08	9.83627e+07	3.93761e+07	3.54101e+07	3.69521e+07	3.67785e+07	4.07972e+07	3.92708e+07	9.50844e+06	8.83855e+06	8.41224e+06	8.97661e+06	9.20176e+06	8.32006e+06	1.55753e+07
FALSE	3256	TG(8:0_16:0_20:5)+NH4	TG(44:5)+NH4	1	758.629	7.93883	TG	triacyl	M+NH4		C47 H84 N1 O6	CCCCCCCC(=O)OCC(COC(=O)CCCCCCCCCCCCCCC)OC(=O)CCCCCCCCC=CC=CC=CC=CC=CC	861167	713058	2.08372e+06	758329	2.36808e+06	1.69471e+06	8.05912e+06	6.51394e+06	4.87819e+06	7.50591e+06	7.41174e+06	7.43396e+06	1.59697e+08	2.56927e+07	2.49324e+07	1.4966e+08	2.65294e+07	2.38878e+07	2.79292e+07	450930	2.45181e+07	2.6025e+07	407421	545076	2.06113e+07	3.40083e+06	2.31573e+06	2.48799e+06	2.24311e+07	1.99697e+06	4.47914e+06	3.20799e+06	3.48172e+06	3.6499e+06	3.51641e+06	3.25827e+06	439388
FALSE	3253	TG(8:0_18:2_18:3)+NH4	TG(44:5)+NH4	1	758.629	7.59508	TG	triacyl	M+NH4		C47 H84 N1 O6	CCCCCCCC(=O)OCC(COC(=O)CCCCCCCCCCC=CC=CC=CC)OC(=O)CCCCCCCCCCCCC=CC=CC	7.20148e+06	6.73845e+06	7.90586e+06	6.33331e+06	7.61089e+06	7.21133e+06	5.73694e+06	5.396e+06	4.98005e+06	5.71563e+06	5.305e+06	5.24627e+06	1.51793e+08	1.58909e+08	1.43757e+08	1.38147e+08	1.5412e+08	1.46881e+08	2.83436e+07	2.64418e+07	2.4299e+07	2.52119e+07	2.67103e+07	2.56222e+07	1.84678e+07	1.93513e+07	2.19027e+07	1.85428e+07	1.92336e+07	1.88727e+07	1.33386e+07	1.07095e+07	1.21364e+07	1.23647e+07	1.24249e+07	1.11675e+07	1.11278e+07
FALSE	6228	TG(8:0CHO_18:2_18:3)+NH4	TG(44:5CHO)+NH4	1	772.609	6.1056	TG	aldehyde	M+NH4		C47 H82 N1 O7	CC=CC=CC=CCCCCCCCCCCC(=O)OCC(COC(=O)CCCCCCCCCCCCC=CC=CC)OC(=O)CCCCCCC(=O)	0	0.00356122	0.180065	1.90564	0	NP	5.39883	2.77314	0.108893	0.0237687	0.00193433	0.090134	2.03179e+06	1.80996e+06	1.8913e+06	2.79262e+06	1.87199e+06	2.02022e+06	33372.5	17246.9	33713.3	25344.9	31226.2	10961.2	NP	NP	NP	0.0258364	0.0502755	NP	NP	4.84219	NP	41643.5	84628.1	24285.7	0.019884
FALSE	6077	TG(8:0_18:3_18:3)+NH4	TG(44:6)+NH4	1	756.614	6.94156	TG	triacyl	M+NH4		C47 H82 N1 O6	CCCCCCCC(=O)OCC(COC(=O)CCCCCCCCCCC=CC=CC=CC)OC(=O)CCCCCCCCCCC=CC=CC=CC	2.05102e+06	1.84586e+06	2.13533e+06	2.32288e+06	2.10596e+06	1.91182e+06	1.72699e+06	1.62925e+06	1.50886e+06	1.68702e+06	1.61615e+06	1.53897e+06	2.25912e+08	2.23858e+08	2.30029e+08	2.19381e+08	2.14649e+08	2.08186e+08	2.64168e+06	2.55757e+06	2.47162e+06	2.68625e+06	2.59171e+06	2.61633e+06	3.87581e+06	4.24862e+06	4.37209e+06	4.9236e+06	4.1476e+06	4.63259e+06	5.81251e+06	5.5704e+06	5.87552e+06	5.99332e+06	5.6107e+06	5.60583e+06	2.18216e+06
FALSE	6232	TG(4:0_14:0_26:7)+NH4	TG(44:7)+NH4	1	754.598	2.04769	TG	triacyl	M+NH4		C47 H80 N1 O6	CCCC(=O)OCC(COC(=O)CCCCCCCCCCCCC)OC(=O)CCCCCCCCCCC=CC=CC=CC=CC=CC=CC=CC	45508.7	47859.6	44020.9	43248.3	47766.6	47618.2	NP	0	0	NP	0	NP	10134.3	5739.72	0	11720.6	17932.4	17953.3	NP	NP	NP	NP	0	NP	0	0	0	0	0	1732.71	NP	0	0	NP	NP	NP	9828.36
FALSE	3361	TG(13:0_15:0_17:0)+NH4	TG(45:0)+NH4	1	782.723	8.87737	TG	triacyl	M+NH4		C48 H96 N1 O6	CCCCCCCCCCCCC(=O)OCC(COC(=O)CCCCCCCCCCCCCC)OC(=O)CCCCCCCCCCCCCCCC	8.07755e+06	8.91136e+06	7.77741e+06	6.62171e+06	5.66417e+06	8.69173e+06	4.30989e+06	4.20674e+06	4.0451e+06	4.58223e+06	4.30991e+06	4.40985e+06	2.47559e+06	2.59679e+06	2.58945e+06	1.29701e+06	1.3677e+06	1.15884e+06	1.29085e+06	1.26494e+06	1.10568e+06	1.36478e+06	1.28074e+06	1.15275e+06	8.22889e+06	8.76718e+06	7.53352e+06	7.69664e+06	8.579e+06	8.04489e+06	2.40153e+06	3.96237e+06	4.89363e+06	5.26694e+06	4.92335e+06	6.28418e+06	8.27406e+06
FALSE	3367	TG(14:0_15:0_16:0)+NH4	TG(45:0)+NH4	1	782.723	11.5008	TG	triacyl	M+NH4		C48 H96 N1 O6	CCCCCCCCCCCCCC(=O)OCC(COC(=O)CCCCCCCCCCCCCC)OC(=O)CCCCCCCCCCCCCCC	2.20592e+08	2.29345e+08	2.44573e+08	2.39573e+08	2.34733e+08	2.25354e+08	1.55761e+08	1.49408e+08	1.40978e+08	1.48373e+08	1.64515e+08	1.5017e+08	1.64801e+07	1.61125e+07	1.74247e+07	1.68192e+07	1.7209e+07	1.61765e+07	2.44514e+06	2.02613e+06	2.02464e+06	2.35932e+06	2.13821e+06	2.1005e+06	1.94573e+08	1.92219e+08	2.06623e+08	1.98584e+08	1.96401e+08	2.00481e+08	1.21504e+08	1.26033e+08	1.24388e+08	1.31879e+08	1.2354e+08	1.06107e+08	2.87311e+08
FALSE	3362	TG(27:0_18:0)+NH4	TG(45:0)+NH4	1	782.723	10.1789	TG	triacyl	M+NH4		C48 H96 N1 O6	CCCCCCCCCCCCC(=O)OCC(COC(=O)CCCCCCCCCCCCC)OC(=O)CCCCCCCCCCCCCCCCC	1.33429	3377.24	1.33483	5542.07	3547.06	162201	158814	228791	295587	328798	404658	111475	161962	387518	857879	367599	442755	458421	1.83866e+06	1.85609e+06	1.86346e+06	1.96549e+06	1.92698e+06	1.93065e+06	908104	19.1624	793920	162125	578403	557298	6055.76	2918.09	18.8596	412775	117.682	722622	3745.46
FALSE	3363	TG(37:0_8:0)+NH4	TG(45:0)+NH4	1	782.723	10.4856	TG	triacyl	M+NH4		C48 H96 N1 O6	CCCCCCCC(=O)OCC(COC(=O)CCCCCCCCCCCCCCCCC)OC(=O)CCCCCCCCCCCCCCCCCC	1.20844e+06	774372	523340	973626	1.22099e+06	4235.46	3497.33	248487	490021	1.43855e+06	2596.87	997730	2.11244e+06	1.96245e+06	3.12679e+06	2.79708e+06	2.29269e+06	2.44035e+06	539395	525850	468486	393274	443917	420376	1.09514e+07	348898	8.07111e+06	4.11747e+06	9.01937e+06	9.67813e+06	628442	4367.16	807783	5603.12	4464.21	10556.6	582327
FALSE	3349	TG(10:0_17:0_18:1)+NH4	TG(45:1)+NH4	1	780.708	9.41823	TG	triacyl	M+NH4		C48 H94 N1 O6	CCCCCCCCCC(=O)OCC(COC(=O)CCCCCCCCCCCCCCCC)OC(=O)CCCCCCCCCCCCCCC=CC	11808.5	6819.11	10095.5	6817.39	5313.91	6686.21	8718.95	238648	465259	729502	810184	601823	3587.77	846171	1.90449e+06	914916	748728	611899	332483	356268	679737	699814	660186	749035	8085.89	501268	3667.22	539740	4596.59	404108	131547	809445	500743	10138.7	422047	1.4025e+06	562.741
FALSE	3354	TG(12:0_16:0_17:1)+NH4	TG(45:1)+NH4	1	780.708	11.2956	TG	triacyl	M+NH4		C48 H94 N1 O6	CCCCCCCCCCCC(=O)OCC(COC(=O)CCCCCCCCCCCCCCC)OC(=O)CCCCCCCCCCCCCC=CC	3.54629e+06	3.85802e+06	3.79068e+06	4.13884e+06	3.9348e+06	3.87698e+06	2.61869e+06	2.65489e+06	2.65418e+06	2.96427e+06	2.87883e+06	2.81778e+06	332182	199135	173906	331289	226577	325399	58305.6	67261	54285.5	38172	39917.6	60657.8	7.78542e+06	7.85301e+06	8.53169e+06	7.76572e+06	8.02186e+06	8.1693e+06	3.70459e+06	3.66331e+06	3.57796e+06	3.42565e+06	3.6137e+06	3.29326e+06	1.313e+07
FALSE	3352	TG(14:0_15:0_16:1)+NH4	TG(45:1)+NH4	1	780.708	10.319	TG	triacyl	M+NH4		C48 H94 N1 O6	CCCCCCCCCCCCCC(=O)OCC(COC(=O)CCCCCCCCCCCCCC)OC(=O)CCCCCCCCCCCCC=CC	2.23361e+08	2.15124e+08	2.54899e+08	2.26468e+08	2.50367e+08	2.37328e+08	1.62186e+08	1.61522e+08	1.58612e+08	1.58052e+08	1.8824e+08	1.54258e+08	3.38145e+07	3.33739e+07	3.16193e+07	3.20694e+07	3.04155e+07	2.89156e+07	5.83112e+06	5.33965e+06	5.15127e+06	5.98092e+06	5.59001e+06	6.47478e+06	2.40199e+08	2.48115e+08	2.51019e+08	2.43631e+08	2.54216e+08	2.68469e+08	1.25207e+08	1.22817e+08	1.26773e+08	1.28108e+08	1.10735e+08	1.0554e+08	2.64455e+08
FALSE	3353	TG(14:0_16:0_15:1)+NH4	TG(45:1)+NH4	1	780.708	10.6925	TG	triacyl	M+NH4		C48 H94 N1 O6	CCCCCCCCCCCCCC(=O)OCC(COC(=O)CCCCCCCCCCCC=CC)OC(=O)CCCCCCCCCCCCCCC	2.53461e+08	2.47273e+08	6.17496e+06	1.03374e+07	9.74832e+06	5.23593e+06	1.84244e+08	1.31557e+08	7.7042e+07	1.83599e+08	5.01179e+06	1.84638e+08	3.44036e+07	263357	3.38948e+07	476978	1.01722e+06	3.14551e+07	6.32589e+06	6.01698e+06	5.74023e+06	6.35092e+06	6.13218e+06	6.48524e+06	3.80257e+06	4.70976e+06	2.9746e+08	4.12665e+06	3.89455e+06	2.96951e+08	1.53145e+08	1.47463e+08	1.5521e+08	4.48386e+06	1.44913e+08	1.27456e+08	3.10469e+08
FALSE	6198	TG(10:0_17:1_18:3)+NH4	TG(45:4)+NH4	1	774.661	8.14317	TG	triacyl	M+NH4		C48 H88 N1 O6	CCCCCCCCCC(=O)OCC(COC(=O)CCCCCCCCCCCCCC=CC)OC(=O)CCCCCCCCCCC=CC=CC=CC	2.61672e+06	1.99239e+06	1.43996e+06	2.70136e+06	2.51474e+06	1.33362e+06	961538	1.38746e+06	1.79409e+06	1.80757e+06	1.91561e+06	2.46968e+06	2.02361e+07	2.2067e+07	2.0142e+07	1.89808e+07	2.06703e+07	1.99911e+07	1.80228e+06	1.82131e+06	1.61813e+06	1.91946e+06	1.78778e+06	1.71312e+06	4.01496e+06	3.67813e+06	4.33437e+06	3.60906e+06	3.76606e+06	3.35086e+06	310382	340276	315867	130211	394413	103088	1.64693e+06
FALSE	6196	TG(10:0_17:2_18:3)+NH4	TG(45:5)+NH4	1	772.645	7.58293	TG	triacyl	M+NH4		C48 H86 N1 O6	CCCCCCCCCC(=O)OCC(COC(=O)CCCCCCCCCCCC=CC=CC)OC(=O)CCCCCCCCCCC=CC=CC=CC	782601	618004	792275	723385	684994	745368	513240	465830	411945	638850	457739	118857	7.89916e+06	7.52512e+06	7.89477e+06	7.90683e+06	7.54591e+06	7.91119e+06	368223	445982	344597	90615.5	363962	224304	803712	500189	926068	677830	419751	799994	120.799	0.00422932	0.00185107	0.00188963	116576	119.704	267974
FALSE	6227	TG(22:7_5:0_18:1)+NH4	TG(45:8)+NH4	1	766.598	7.00901	TG	triacyl	M+NH4		C48 H80 N1 O6	CCCCC(=O)OCC(COC(=O)CCCCCCCCCCCCCCC=CC)OC(=O)CCCCCCC=CC=CC=CC=CC=CC=CC=CC	0.00420499	0.0294258	0.0770503	0.0400273	0.0475016	0.0484469	0.0804524	0.0580272	0.0347953	0.0415179	0.0104024	0.0638097	4.8213e+06	5.17113e+06	4.76604e+06	4.88894e+06	4.52084e+06	4.76634e+06	565853	528445	484971	582703	585635	471252	0.131528	0.169256	NP	NP	0.0827602	0.0673504	NP	NP	NP	NP	NP	NP	0.0435419
FALSE	3475	TG(14:0_15:0_17:0)+NH4	TG(46:0)+NH4	1	796.739	11.4513	TG	triacyl	M+NH4		C49 H98 N1 O6	CCCCCCCCCCCCCC(=O)OCC(COC(=O)CCCCCCCCCCCCCC)OC(=O)CCCCCCCCCCCCCCCC	4.33438e+07	4.25705e+07	4.48004e+07	4.43414e+07	4.37623e+07	4.25107e+07	3.10069e+07	3.04411e+07	2.94522e+07	2.65676e+07	2.90088e+07	4.44627e+07	4.10031e+06	3.88078e+06	5.02678e+06	8.15082e+06	8.58225e+06	7.72115e+06	1.08748e+06	673998	659758	832555	619427	1.05481e+06	3.39851e+07	3.43378e+07	3.46286e+07	3.45184e+07	3.36361e+07	3.48085e+07	2.42369e+07	2.45987e+07	2.51216e+07	2.46104e+07	2.31545e+07	2.06841e+07	3.41463e+07
FALSE	3474	TG(15:0_15:0_16:0)+NH4	TG(46:0)+NH4	1	796.739	10.9661	TG	triacyl	M+NH4		C49 H98 N1 O6	CCCCCCCCCCCCCCC(=O)OCC(COC(=O)CCCCCCCCCCCCCC)OC(=O)CCCCCCCCCCCCCCC	31235.8	21324.9	16138.8	15810.9	10929.8	19289.2	22610.3	118091	211931	40055.4	11533.6	25138.7	4.3634e+06	4.45118e+06	6.54634e+06	5.05774e+06	6.79656e+06	6.85834e+06	3.38174e+06	3.03093e+06	2.84515e+06	3.91751e+06	2.85561e+06	2.5163e+06	9.24306e+06	9.77494e+06	9.35066e+06	9.39708e+06	8.18266e+06	9.04227e+06	33890.5	24878.5	38931.4	41993.4	45296.1	1.02522e+07	7.39665e+06
FALSE	6240	TG(10:0_18:0CHO_18:2)+NH4	TG(46:2CHO)+NH4	1	806.687	7.50772	TG	aldehyde	M+NH4		C49 H92 N1 O7	CCCCCCCCCC(=O)OCC(COC(=O)CCCCCCCCCCCCC=CC=CC)OC(=O)CCCCCCCCCCCCCCCCC(=O)	2.54854e+06	1.44337e+06	1.67914e+06	1.83558e+06	1.33594e+06	1.69941e+06	3.3669e+06	2.86716e+06	2.32755e+06	2.12812e+06	2.23191e+06	3.57693e+06	5.46598e+06	6.48563e+06	5.71192e+06	6.40343e+06	5.90662e+06	5.77146e+06	917610	975301	813285	796664	903282	838994	847783	1.06076e+06	897895	724102	861821	1.23594e+06	2.01646e+06	1.35106e+06	1.03276e+06	1.57682e+06	1.66624e+06	1.73859e+06	1.31289e+06
FALSE	6239	TG(10:0_18:1_18:1CHO)+NH4	TG(46:2CHO)+NH4	1	806.687	6.99259	TG	aldehyde	M+NH4		C49 H92 N1 O7	CCCCCCCCCC(=O)OCC(COC(=O)CCCCCCCCCCCCCCC=CC)OC(=O)CCCCCCCCCCCCCCC=CC(=O)	2.92183e+06	3.0163e+06	4.68628e+06	3.46409e+06	2.93571e+06	1.42776e+06	4.10939e+06	4.02307e+06	3.88083e+06	3.94763e+06	5.70908e+06	5.28085e+06	3.49697e+06	4.08231e+06	5.78649e+06	5.24889e+06	5.81331e+06	5.22473e+06	1.06879e+06	976399	859714	975535	917784	934269	5.30335e+06	5.74507e+06	4.86147e+06	6.14444e+06	5.18097e+06	5.53888e+06	6.41382e+06	7.08754e+06	7.41415e+06	6.75299e+06	5.69905e+06	5.62734e+06	5.18994e+06
FALSE	6229	TG(10:0CHO_18:2_18:3)+NH4	TG(46:5CHO)+NH4	1	800.64	6.40792	TG	aldehyde	M+NH4		C49 H86 N1 O7	CC=CC=CC=CCCCCCCCCCCC(=O)OCC(COC(=O)CCCCCCCCCCCCC=CC=CC)OC(=O)CCCCCCCCC(=O)	45069.6	70888.5	NP	NP	430.701	26.1945	16279.6	18801.6	21062.3	330.728	229.007	66015.9	3.69154e+06	3.87702e+06	3.17168e+06	3.25873e+06	3.31967e+06	2.97079e+06	64585.7	75981	37282.5	72051.7	53584.3	46928.3	NP	NP	NP	NP	NP	NP	NP	0	NP	50963.9	NP	NP	0.0013621
FALSE	6128	TG(10:0_18:3_18:3)+NH4	TG(46:6)+NH4	1	784.645	7.59955	TG	triacyl	M+NH4		C49 H86 N1 O6	CCCCCCCCCC(=O)OCC(COC(=O)CCCCCCCCCCC=CC=CC=CC)OC(=O)CCCCCCCCCCC=CC=CC=CC	2.50845e+06	2.23525e+06	2.28384e+06	2.26118e+06	2.36637e+06	2.32762e+06	2.1553e+06	2.00248e+06	1.82182e+06	2.08422e+06	2.0977e+06	2.11635e+06	2.94349e+08	2.82111e+08	2.69917e+08	2.89462e+08	2.65762e+08	2.78479e+08	6.28939e+06	6.18369e+06	5.49323e+06	6.17774e+06	6.06515e+06	5.63082e+06	3.93481e+06	3.9591e+06	4.39736e+06	4.26358e+06	4.50117e+06	4.71456e+06	892845	628746	811431	854541	772993	755553	1.55315e+06
FALSE	6129	TG(8:0_18:2_20:4)+NH4	TG(46:6)+NH4	1	784.645	7.78286	TG	triacyl	M+NH4		C49 H86 N1 O6	CCCCCCCC(=O)OCC(COC(=O)CCCCCCCCCCCCC=CC=CC)OC(=O)CCCCCCC=CCC=CCC=CCC=CCC	2.87947e+06	2.76568e+06	2.45289e+06	2.68817e+06	2.69424e+06	3.40176e+06	3.28799e+06	2.98131e+06	2.63318e+06	2.88307e+06	3.1448e+06	3.16922e+06	3.03939e+08	2.92892e+08	2.81629e+08	4.77994e+06	2.76705e+08	2.76205e+08	416191	6.70953e+06	471485	318913	412703	6.07371e+06	4.55227e+06	4.65205e+06	5.28518e+06	5.22966e+06	5.09027e+06	5.4185e+06	893906	627871	801657	861337	771749	776213	167137
FALSE	6162	TG(10:0_18:3_18:4)+NH4	TG(46:7)+NH4	1	782.629	7.08947	TG	triacyl	M+NH4		C49 H84 N1 O6	CCCCCCCCCC(=O)OCC(COC(=O)CCCCCCCCC=CC=CC=CC=CC)OC(=O)CCCCCCCCCCC=CC=CC=CC	212389	144838	184964	245138	168512	196611	284137	299572	310841	389538	227381	397446	8.2135e+07	8.18451e+07	8.44025e+07	7.90474e+07	7.82847e+07	7.91372e+07	328717	424679	368875	534894	291412	352352	423243	402476	320805	252015	486042	346343	52552.3	NP	101855	101155	122299	147787	NP
FALSE	6201	TG(12:0_17:1_18:3)+NH4	TG(47:4)+NH4	1	802.692	8.82333	TG	triacyl	M+NH4		C50 H92 N1 O6	CCCCCCCCCCCC(=O)OCC(COC(=O)CCCCCCCCCCCCCC=CC)OC(=O)CCCCCCCCCCC=CC=CC=CC	1.98638e+06	7.51703e+06	2.41161e+06	4.41356e+06	4.44568e+06	5.20172e+06	4.12916e+06	3.92867e+06	3.67357e+06	4.31598e+06	3.2317e+06	2.7826e+06	2.30073e+07	2.27492e+07	2.29634e+07	2.18691e+07	2.25428e+07	2.13748e+07	1.10058e+06	1.06516e+06	906453	966653	1.10081e+06	1.06787e+06	6.2571e+06	940702	4.06717e+06	3.02137e+06	5.82235e+06	3.79365e+06	314776	426477	133520	131512	124190	395718	1.38317e+06
FALSE	6173	TG(32:4_15:2)+NH4	TG(47:6)+NH4	1	798.661	9.71051	TG	triacyl	M+NH4		C50 H88 N1 O6	CC=CCCCCCCCCCC(=O)OCC(COC(=O)CCCCCCCCCC=CC=CC)OC(=O)CCCCCCCCCCCC=CC=CC=CC	4.62521e+06	5.72759e+06	4.87911e+06	4.74629e+06	5.03674e+06	6.84413e+06	4.44891e+06	4.53429e+06	4.55663e+06	4.75476e+06	4.93993e+06	4.53755e+06	3.66502e+06	3.88866e+06	0.00300373	104153	373594	829543	574292	796437	80813.8	18115	3.49574e+06	2.67156e+06	4.85355e+06	4.97617e+06	5.92967e+06	5.1518e+06	5.42486e+06	6.05131e+06	4.18652e+06	4.45684e+06	4.93443e+06	4.83979e+06	4.39158e+06	4.65983e+06	4.7085e+06
FALSE	3583	TG(14:0_16:0_18:0)+NH4	TG(48:0)+NH4	1	824.77	14.1095	TG	triacyl	M+NH4		C51 H102 N1 O6	CCCCCCCCCCCCCC(=O)OCC(COC(=O)CCCCCCCCCCCCCCC)OC(=O)CCCCCCCCCCCCCCCCC	2.82792e+07	2.8433e+07	2.53747e+07	2.6181e+07	2.34924e+07	2.63822e+07	1.66007e+07	1.49409e+07	1.30734e+07	1.52931e+07	1.86155e+07	7.36588e+06	895380	1.30835e+06	876034	9.36331e+06	878835	9.09575e+06	1.34043e+06	1.23973e+06	1.19437e+06	1.27907e+06	1.17226e+06	1.0563e+06	2.451e+07	2.28609e+07	2.14806e+07	2.3937e+07	2.31607e+07	2.04409e+07	6.49205e+06	6.66395e+06	7.54058e+06	1.9648e+06	7.98818e+06	7.28513e+06	9.18413e+06
FALSE	3569	TG(14:0_16:0_18:1)+NH4	TG(48:1)+NH4	1	822.755	8.90777	TG	triacyl	M+NH4		C51 H100 N1 O6	CCCCCCCCCCCCCC(=O)OCC(COC(=O)CCCCCCCCCCCCCCC)OC(=O)CCCCCCCCCCCCCCC=CC	1.90594e+07	2.18406e+07	2.05158e+07	2.12609e+07	1.94525e+07	1.91892e+07	2.15025e+07	2.09126e+07	2.00321e+07	2.19245e+07	2.19359e+07	2.13049e+07	1.20818e+07	1.18019e+07	1.26614e+07	1.20434e+07	1.10819e+07	1.12164e+07	1.2677e+07	1.228e+07	1.21004e+07	1.23635e+07	1.18046e+07	1.22408e+07	1.89901e+07	1.87896e+07	1.91643e+07	1.72051e+07	1.83847e+07	1.89002e+07	1.63017e+07	1.64932e+07	1.7356e+07	1.74904e+07	1.66503e+07	2.1603e+07	1.68277e+07
FALSE	3561	TG(14:0_16:1_18:1)+Na	TG(48:2)+Na	1	825.694	10.6547	TG	triacyl	M+Na		C51 H94 Na1 O6	CCCCCCCCCCCCCC(=O)OCC(COC(=O)CCCCCCCCCCCCC=CC)OC(=O)CCCCCCCCCCCCCCC=CC	8.08028e+06	8.51271e+06	7.37265e+06	6.76847e+06	7.68805e+06	8.04366e+06	7.60564e+06	7.9444e+06	8.17271e+06	8.43514e+06	8.02107e+06	8.52138e+06	6.68902e+06	5.81802e+06	6.07692e+06	6.06306e+06	6.33381e+06	6.5065e+06	3.33652e+06	3.30381e+06	2.74332e+06	3.29747e+06	3.23773e+06	3.1958e+06	9.05139e+06	8.3465e+06	9.29259e+06	9.13263e+06	8.70583e+06	7.43076e+06	6.32892e+06	9.20314e+06	9.65966e+06	9.92424e+06	8.80327e+06	9.16194e+06	7.47284e+06
FALSE	3563	TG(14:0_16:0_18:2)+NH4	TG(48:2)+NH4	1	820.739	10.8736	TG	triacyl	M+NH4		C51 H98 N1 O6	CCCCCCCCCCCCCC(=O)OCC(COC(=O)CCCCCCCCCCCCCCC)OC(=O)CCCCCCCCCCCCC=CC=CC	3.12584e+08	2.06754e+08	1.80888e+08	3.17235e+08	2.55235e+08	1.3714e+08	1.51686e+08	2.09212e+08	2.63828e+08	3.2376e+08	2.92767e+08	2.68201e+08	1.0269e+08	1.11429e+08	9.67471e+07	8.56341e+07	1.0228e+08	9.68773e+07	4.61422e+07	4.35612e+07	4.21835e+07	4.78066e+07	3.99418e+07	4.83138e+07	1.32161e+08	1.46585e+08	1.37995e+08	1.50712e+08	1.44682e+08	1.46357e+08	2.28752e+08	2.2434e+08	2.3576e+08	2.27801e+08	2.17684e+08	2.29691e+08	2.56575e+08
FALSE	6284	TG(44:5COOH_4:0)+NH4	TG(48:5COOH)+NH4	1	844.666	4.61338	TG	carboxylic	M+NH4		C51 H90 N1 O8	CCCC(=O)OCC(COC(=O)CCCCCCCCCCCCCCCCC=CC=CC=CC)OC(=O)CCCCCCCCCCCCCCC=CC=CC(=O)O	0	2968.07	0	0	4439.54	0	0	0	0	0	0	0	2692.78	2901.38	0	2833.13	2.83349	0	NP	3470.78	4114.72	NP	NP	NP	2454.98	0.00659942	14262.9	6198.65	3899.08	5355.05	63691.8	56973.9	64683.3	51695.2	65325.6	23853.6	123800
FALSE	6132	TG(12:0_18:3_18:3)+NH4	TG(48:6)+NH4	1	812.676	8.16573	TG	triacyl	M+NH4		C51 H90 N1 O6	CCCCCCCCCCCC(=O)OCC(COC(=O)CCCCCCCCCCC=CC=CC=CC)OC(=O)CCCCCCCCCCC=CC=CC=CC	4.26979e+06	5.14905e+06	4.33306e+06	4.37421e+06	4.26153e+06	4.46588e+06	3.41326e+06	3.23278e+06	3.00735e+06	3.24129e+06	3.44549e+06	3.23302e+06	2.23333e+08	2.36241e+08	2.16321e+08	2.20974e+08	2.18651e+08	2.10241e+08	2.60453e+06	2.48706e+06	2.56344e+06	2.87318e+06	2.52674e+06	2.84447e+06	6.63331e+06	7.0488e+06	7.60263e+06	6.26733e+06	6.35761e+06	7.11382e+06	99980.9	602475	579982	231977	293771	576334	2.20853e+06
FALSE	6130	TG(18:4_12:0_18:2)+NH4	TG(48:6)+NH4	1	812.676	7.60041	TG	triacyl	M+NH4		C51 H90 N1 O6	CCCCCCCCCCCC(=O)OCC(COC(=O)CCCCCCCCC=CC=CC=CC=CC)OC(=O)CCCCCCCCCCCCC=CC=CC	67822.6	3091.6	3343.69	67736	2779.44	35469.3	86709.1	100330	112556	66096.4	298691	186230	6.09749e+06	7.02223e+06	9.90014e+06	9.36973e+06	7.56229e+06	8.01091e+06	420461	489922	433308	466918	460120	490286	83789.4	361.128	218.455	254.502	25.7659	221.501	0.909923	6.5349	158.428	13.1368	7.71517	188.383	182.555
FALSE	6202	TG(12:1_18:3_18:3)+NH4	TG(48:7)+NH4	1	810.661	7.68026	TG	triacyl	M+NH4		C51 H88 N1 O6	CC=CCCCCCCCCC(=O)OCC(COC(=O)CCCCCCCCCCC=CC=CC=CC)OC(=O)CCCCCCCCCCC=CC=CC=CC	1.36678e+06	635308	1.39991e+06	1.65936e+06	1.47864e+06	641612	2.08454e+06	1.75201e+06	1.39512e+06	1.76146e+06	807144	1.71524e+06	3.72813e+07	3.68141e+07	3.63612e+07	3.73123e+07	3.78062e+07	3.65742e+07	434350	388507	358427	385351	357271	367802	184501	175487	582135	231659	311852	294630	0.0023238	0.0253625	0.00253211	0.00204441	0.00230709	0.000304122	2689.82
FALSE	3652	TG(15:0_16:0_18:0)+NH4	TG(49:0)+NH4	1	838.786	14.2809	TG	triacyl	M+NH4		C52 H104 N1 O6	CCCCCCCCCCCCCCC(=O)OCC(COC(=O)CCCCCCCCCCCCCCC)OC(=O)CCCCCCCCCCCCCCCCC	4.18552e+08	4.41042e+08	4.36449e+08	4.44221e+08	4.37251e+08	4.23012e+08	3.6715e+08	3.29614e+08	2.87496e+08	3.20062e+08	3.25639e+08	3.2312e+08	2.66528e+07	2.59271e+07	1.47257e+07	1.36234e+07	1.23634e+07	1.13815e+07	1.85337e+06	1.5716e+06	1.48857e+06	1.5272e+06	1.59202e+06	1.55381e+06	1.67229e+08	1.70812e+08	1.93409e+08	1.86392e+08	1.84393e+08	1.92474e+08	2.72049e+08	2.57154e+08	2.67865e+08	2.57628e+08	2.59426e+08	1.84038e+08	2.4685e+08
FALSE	6258	TG(15:0_16:0_18:0CHO)+NH4	TG(49:0CHO)+NH4	1	852.765	8.79934	TG	aldehyde	M+NH4		C52 H102 N1 O7	CCCCCCCCCCCCCCC(=O)OCC(COC(=O)CCCCCCCCCCCCCCC)OC(=O)CCCCCCCCCCCCCCCCC(=O)	5.55222e+06	3.94177e+06	3.80043e+06	4.33431e+06	2.65253e+06	3.77672e+06	3.44467e+06	3.89403e+06	4.28924e+06	3.88012e+06	3.29987e+06	4.9001e+06	0.0025735	68793.2	76555.3	31526.9	212443	43414.6	15073.3	10745.8	4928.89	3898.52	9.81234	1.03254	1.21395e+06	1.23798e+06	1.11755e+06	785687	1.56511e+06	1.0421e+06	1.34731e+07	6.84255e+06	1.29705e+07	1.22229e+07	1.20897e+07	1.11136e+07	2.62341e+06
FALSE	3628	TG(15:1_16:0_18:0)+NH4	TG(49:1)+NH4	1	836.77	11.3917	TG	triacyl	M+NH4		C52 H102 N1 O6	CC=CCCCCCCCCCCCC(=O)OCC(COC(=O)CCCCCCCCCCCCCCC)OC(=O)CCCCCCCCCCCCCCCCC	4.57749	18.2284	28.8562	944.712	662.505	7.59988	21.1273	200.951	377.982	20.238	916.202	861.85	23.1759	6795.78	4.45118e+06	3.06583e+06	3.05193e+06	3.04848e+06	1718.33	1813.51	248234	251175	98.9019	182312	452.564	413.703	5.35126e+06	320.853	5.362e+06	44.6333	54.5764	31.2555	32.9632	55.1428	2.79393	42.1048	21.4214
FALSE	6230	TG(13:0_18:2_18:3)+NH4	TG(49:5)+NH4	1	828.708	8.92425	TG	triacyl	M+NH4		C52 H94 N1 O6	CCCCCCCCCCCCC(=O)OCC(COC(=O)CCCCCCCCCCC=CC=CC=CC)OC(=O)CCCCCCCCCCCCC=CC=CC	3.15782e+06	2.36417e+06	3.02673e+06	3.1986e+06	2.80797e+06	2.91442e+06	2.24852e+06	2.14286e+06	2.00741e+06	2.24147e+06	2.14826e+06	2.23282e+06	1.17151e+07	1.12411e+07	1.13905e+07	1.08771e+07	1.14207e+07	1.06135e+07	447327	207523	459497	440159	315266	378156	1.06923e+06	1.01075e+06	1.06018e+06	1.03687e+06	635915	827595	0	126.943	69035.1	89461	0	123159	446835
FALSE	3927	TG(16:0_16:0_18:0)+Na	TG(50:0)+Na	1	857.757	15.0446	TG	triacyl	M+Na		C53 H102 Na1 O6	CCCCCCCCCCCCCCCC(=O)OCC(COC(=O)CCCCCCCCCCCCCCC)OC(=O)CCCCCCCCCCCCCCCCC	1.4629e+07	1.58759e+07	1.59115e+07	1.49978e+07	1.52884e+07	1.57058e+07	1.03402e+07	1.05962e+07	1.07048e+07	1.01819e+07	1.09512e+07	1.08567e+07	7.06022e+06	6.53445e+06	6.84564e+06	7.10224e+06	6.5725e+06	6.78591e+06	1.59919e+06	1.40116e+06	1.39035e+06	1.38266e+06	1.34799e+06	1.3321e+06	1.41857e+07	1.44593e+07	1.48012e+07	1.5297e+07	1.464e+07	1.48655e+07	1.14109e+07	1.0145e+07	1.09002e+07	1.1045e+07	1.14598e+07	1.14964e+07	2.08977e+07
FALSE	4046	TG(14:0_18:0_18:0CHO)+NH4	TG(50:0CHO)+NH4	1	866.781	8.71044	TG	aldehyde	M+NH4		C53 H104 N1 O7	CCCCCCCCCCCCCC(=O)OCC(COC(=O)CCCCCCCCCCCCCCCCC)OC(=O)CCCCCCCCCCCCCCCCC(=O)	3.05531e+07	4.19443e+07	5.09494e+07	3.22813e+07	4.11494e+07	4.17535e+07	2.94007e+07	3.18273e+07	3.38115e+07	4.23477e+07	4.18312e+07	3.90188e+07	36.8478	99628.1	1.35005e+06	1.11914e+06	832052	652143	215157	165203	245830	159351	138494	180144	6.22029e+06	1.96651e+06	5.24596e+06	4.24156e+06	3.65345e+06	5.11325e+06	3.90478e+06	94990.4	3.55676e+06	4.85827e+06	4.65765e+06	4.65325e+06	2.75351e+06
FALSE	4047	TG(16:0_16:0_18:0CHO)+NH4	TG(50:0CHO)+NH4	1	866.781	8.93911	TG	aldehyde	M+NH4		C53 H104 N1 O7	CCCCCCCCCCCCCCCC(=O)OCC(COC(=O)CCCCCCCCCCCCCCC)OC(=O)CCCCCCCCCCCCCCCCC(=O)	9.85305e+06	1.6159e+07	4.15576e+07	1.70948e+07	1.64275e+07	1.7569e+07	3.88706e+07	3.64162e+07	3.34555e+07	4.53927e+07	3.54597e+07	3.38558e+07	240.424	1581.61	1.50638e+06	1.10792e+06	707236	692382	189968	72039.9	233304	65886	138327	118230	6.49948e+06	1.8768e+06	6.70431e+06	1.45009e+06	1.71773e+06	5.81269e+06	1.94318e+07	1.65509e+07	1.81872e+07	1.7838e+07	1.96474e+07	1.74071e+07	8.56753e+06
FALSE	4044	TG(34:0CHO_16:0)+NH4	TG(50:0CHO)+NH4	1	866.781	8.19253	TG	aldehyde	M+NH4		C53 H104 N1 O7	CCCCCCCCCCCCCCCC(=O)OCC(COC(=O)CCCCCCCCCCCCCCCCC)OC(=O)CCCCCCCCCCCCCCC(=O)	7.14911e+06	4.5725e+06	1.06654e+07	1.71342e+07	1.09694e+07	9.13562e+06	1.01141e+07	1.11468e+07	1.20245e+07	1.60463e+07	1.23002e+07	1.81708e+07	346974	97592.9	1.16723e+06	921911	903919	807581	87717.1	107818	131283	96988.9	96032.9	75719.8	1.65745e+06	800342	1.31569e+06	716143	1.21942e+06	1.3227e+06	3.86079e+06	1.58436e+06	3.52943e+06	4.76093e+06	5.93897e+06	5.81245e+06	1.95074e+06
FALSE	6170	TG(16:0_16:0_18:0COOH)+NH4	TG(50:0COOH)+NH4	1	882.776	9.38333	TG	carboxylic	M+NH4		C53 H104 N1 O8	CCCCCCCCCCCCCCCC(=O)OCC(COC(=O)CCCCCCCCCCCCCCC)OC(=O)CCCCCCCCCCCCCCCCC(=O)O	3.49434e+06	3.56518e+06	3.38603e+06	3.16136e+06	3.35327e+06	3.26264e+06	5.2541e+06	5.21962e+06	5.11258e+06	5.22144e+06	5.51253e+06	5.46279e+06	NP	NP	NP	NP	NP	NP	28350.1	0.00680693	31933.2	20018.8	0.00463493	0.00621512	620919	300762	539765	637416	591984	493920	0.00428432	0.00536831	0.00516589	0.00478837	0.000389885	0.000293189	NP
FALSE	3797	TG(16:0_18:0_16:1)+NH4	TG(50:1)+NH4	1	850.786	14.446	TG	triacyl	M+NH4		C53 H104 N1 O6	CC=CCCCCCCCCCCCCC(=O)OCC(COC(=O)CCCCCCCCCCCCCCC)OC(=O)CCCCCCCCCCCCCCCCC	9.913e+06	1.19052e+07	1.24075e+07	1.13109e+07	1.9035e+07	1.18123e+07	8.65325e+06	9.16204e+06	9.54346e+06	9.58787e+06	8.49353e+06	9.04828e+06	3.85183e+06	8.64116e+06	4.29673e+06	6.44258e+06	7.55174e+06	6.37792e+06	3.4768e+06	3.14755e+06	3.63619e+06	3.73388e+06	2.94029e+06	3.92962e+06	4.62923e+06	5.78617e+06	2.8973e+06	2.7448e+06	1.13337e+07	5.35618e+06	4.95866e+06	4.65047e+06	5.19031e+06	5.1409e+06	5.04945e+06	5.89645e+06	1.87517e+07
FALSE	3690	TG(16:0_16:0_18:2)+NH4	TG(50:2)+NH4	1	848.77	12.0131	TG	triacyl	M+NH4		C53 H102 N1 O6	CCCCCCCCCCCCCCCC(=O)OCC(COC(=O)CCCCCCCCCCCCCCC)OC(=O)CCCCCCCCCCCCC=CC=CC	1.08705e+09	1.08729e+09	1.08964e+09	1.14562e+09	1.08992e+09	1.10602e+09	1.22942e+09	1.19058e+09	1.13519e+09	1.19389e+09	1.24497e+09	1.23234e+09	7.08222e+08	7.00583e+08	7.14471e+08	6.75134e+08	6.77935e+08	6.97961e+08	2.25337e+08	2.18346e+08	2.15583e+08	2.22596e+08	2.24559e+08	2.26067e+08	4.21717e+08	7.31255e+08	7.66733e+08	7.52954e+08	7.57673e+08	7.42219e+08	1.17319e+09	1.1223e+09	1.13423e+09	1.17024e+09	1.10795e+09	1.11872e+09	9.29671e+08
FALSE	3687	TG(16:0_16:1_18:1)+NH4	TG(50:2)+NH4	1	848.77	11.7452	TG	triacyl	M+NH4		C53 H102 N1 O6	CC=CCCCCCCCCCCCCC(=O)OCC(COC(=O)CCCCCCCCCCCCCCC)OC(=O)CCCCCCCCCCCCCCC=CC	1.08705e+09	1.08729e+09	1.08964e+09	1.14562e+09	1.08992e+09	1.10602e+09	1.22942e+09	1.19058e+09	1.13519e+09	1.19389e+09	1.24497e+09	1.23234e+09	7.08222e+08	7.00583e+08	7.14471e+08	6.75134e+08	6.78702e+08	6.97961e+08	2.26383e+08	2.19154e+08	2.17025e+08	2.23409e+08	2.25609e+08	2.26755e+08	4.21717e+08	7.31255e+08	7.66733e+08	7.52954e+08	7.57673e+08	7.42219e+08	1.17319e+09	1.1223e+09	1.13423e+09	1.17024e+09	1.10795e+09	1.11872e+09	9.29671e+08
FALSE	3676	TG(16:1_16:1_18:1)+Na	TG(50:3)+Na	1	851.71	10.805	TG	triacyl	M+Na		C53 H96 Na1 O6	CC=CCCCCCCCCCCCCC(=O)OCC(COC(=O)CCCCCCCCCCCCC=CC)OC(=O)CCCCCCCCCCCCCCC=CC	8.33058e+06	9.26662e+06	9.73747e+06	8.01961e+06	8.39142e+06	8.98655e+06	9.56119e+06	9.63439e+06	9.57364e+06	9.76942e+06	9.08813e+06	1.03279e+07	9.86203e+06	9.60236e+06	8.73005e+06	8.25366e+06	8.0689e+06	7.61446e+06	7.48477e+06	7.08624e+06	6.77489e+06	7.53524e+06	6.97556e+06	6.9626e+06	4.19061e+06	4.24096e+06	4.02283e+06	3.92273e+06	4.14763e+06	3.85805e+06	5.96327e+06	9.20861e+06	7.50884e+06	9.03528e+06	8.22435e+06	1.07825e+07	4.20608e+06
FALSE	3680	TG(14:0_18:1_18:2)+NH4	TG(50:3)+NH4	1	846.755	10.863	TG	triacyl	M+NH4		C53 H100 N1 O6	CCCCCCCCCCCCCC(=O)OCC(COC(=O)CCCCCCCCCCCCC=CC=CC)OC(=O)CCCCCCCCCCCCCCC=CC	4.0289e+08	4.00578e+08	1.47816e+08	1.93777e+08	1.3881e+08	1.90664e+08	4.55884e+08	4.65764e+08	4.69169e+08	4.93076e+08	5.16731e+08	4.70324e+08	2.7302e+08	2.84036e+08	2.42186e+08	3.18062e+08	2.35671e+08	3.0634e+08	1.17846e+08	1.16958e+08	1.00111e+08	1.10494e+08	1.11012e+08	1.06985e+08	1.31927e+08	1.2893e+08	1.33571e+08	1.35272e+08	1.4124e+08	1.33005e+08	3.61967e+08	3.62682e+08	3.56791e+08	3.54845e+08	3.04577e+08	3.19015e+08	1.59662e+08
FALSE	3683	TG(16:0_16:0_18:3)+NH4	TG(50:3)+NH4	1	846.755	11.244	TG	triacyl	M+NH4		C53 H100 N1 O6	CCCCCCCCCCCCCCCC(=O)OCC(COC(=O)CCCCCCCCCCCCCCC)OC(=O)CCCCCCCCCCC=CC=CC=CC	2.22787e+08	1.99285e+08	1.72911e+08	2.74946e+08	1.66427e+08	2.66068e+08	2.3499e+08	2.40363e+08	2.42394e+08	1.9922e+08	3.05707e+08	2.45464e+08	5.17139e+08	4.94009e+08	5.04931e+08	4.5414e+08	4.74522e+08	4.51617e+08	2.24312e+07	2.43313e+07	2.50631e+07	2.37355e+07	2.79342e+07	2.37314e+07	7.59542e+07	6.528e+07	6.65361e+07	6.63278e+07	5.3702e+07	6.26729e+07	9.12262e+07	9.79637e+07	1.01624e+08	1.20027e+08	1.44143e+08	8.87661e+07	1.02775e+08
FALSE	3675	TG(18:1_16:0_16:2)+NH4	TG(50:3)+NH4	1	846.755	9.77242	TG	triacyl	M+NH4		C53 H100 N1 O6	CC=CC=CCCCCCCCCCCC(=O)OCC(COC(=O)CCCCCCCCCCCCCCC)OC(=O)CCCCCCCCCCCCCCC=CC	4.65545e+06	4.12406e+06	3.11814e+06	2.76692e+06	2.62246e+06	3.71263e+06	3.20865e+06	2.68885e+06	2.13167e+06	2.19411e+06	2.14914e+06	3.435e+06	586543	658486	8.61321e+06	1.05037e+06	1.59825e+06	1.26979e+06	2.15866e+06	2.42045e+06	3.64742e+06	2.75079e+06	2.55009e+06	2.47749e+06	283496	445978	204919	54921.7	0.0800104	0.0210458	223658	309367	0.0145667	104263	0.159643	160561	0.0635701
FALSE	3673	TG(14:0_16:0_20:4)+NH4	TG(50:4)+NH4	1	844.739	10.5875	TG	triacyl	M+NH4		C53 H98 N1 O6	CCCCCCCCCCCCCC(=O)OCC(COC(=O)CCCCCCCCCCCCCCC)OC(=O)CCCCCCC=CCC=CCC=CCC=CCC	4.17147e+07	4.42273e+07	4.04889e+07	3.99963e+07	3.96587e+07	4.11738e+07	4.42635e+07	4.23252e+07	3.97983e+07	4.47838e+07	4.32055e+07	4.40812e+07	2.2701e+07	2.45156e+07	2.48851e+07	2.44815e+07	2.46307e+07	2.38615e+07	3.09489e+07	3.12262e+07	2.91059e+07	3.24499e+07	2.98542e+07	3.13432e+07	386258	563519	484271	157743	428472	172275	2.78964e+07	2.81853e+07	2.93571e+07	2.64618e+07	2.88887e+07	2.16991e+07	611522
FALSE	3665	TG(14:1_18:1_18:2)+NH4	TG(50:4)+NH4	1	844.739	9.82948	TG	triacyl	M+NH4		C53 H98 N1 O6	CC=CCCCCCCCCCCC(=O)OCC(COC(=O)CCCCCCCCCCCCC=CC=CC)OC(=O)CCCCCCCCCCCCCCC=CC	5.83892e+07	6.14727e+07	6.17225e+07	6.42234e+07	6.25666e+07	5.86762e+07	6.43188e+07	6.60564e+07	6.68757e+07	6.91703e+07	7.38344e+07	7.21534e+07	5.97249e+07	5.75846e+07	5.03302e+07	5.41571e+07	3.35032e+08	4.78059e+07	4.29172e+07	4.28199e+07	4.09341e+07	3.81832e+07	4.08242e+07	4.0627e+07	4.06423e+07	3.48531e+07	2.40447e+07	2.84277e+07	4.10016e+07	3.37577e+07	1.52371e+07	1.76168e+07	1.63357e+07	1.52565e+07	1.54236e+07	1.89503e+07	2.98387e+07
FALSE	3668	TG(16:0_16:1_18:3)+NH4	TG(50:4)+NH4	1	844.739	10.0953	TG	triacyl	M+NH4		C53 H98 N1 O6	CC=CCCCCCCCCCCCCC(=O)OCC(COC(=O)CCCCCCCCCCCCCCC)OC(=O)CCCCCCCCCCC=CC=CC=CC	2.16983e+08	2.13097e+08	2.14442e+08	2.16535e+08	2.16977e+08	1.71751e+08	2.57798e+08	2.43476e+08	2.25769e+08	2.53903e+08	2.44718e+08	2.4583e+08	4.47527e+08	4.64143e+08	4.31949e+08	4.43931e+08	3.83475e+08	3.91673e+08	7.34268e+07	7.37453e+07	6.97674e+07	6.9991e+07	7.02948e+07	7.18749e+07	4.46145e+07	4.94921e+07	7.35441e+07	7.19018e+07	7.16326e+07	5.88563e+07	6.69435e+07	6.15763e+07	6.99949e+07	6.53209e+07	6.13683e+07	5.16919e+07	7.8709e+07
FALSE	3674	TG(35:3_15:1)+NH4	TG(50:4)+NH4	1	844.739	13.8251	TG	triacyl	M+NH4		C53 H98 N1 O6	CC=CCCCCCCCCCCCC(=O)OCC(COC(=O)CCCCCCCCCCCCC=CC)OC(=O)CCCCCCCCCCCCCC=CC=CC	3.96787e+06	3.92004e+06	3.41148e+06	3.68614e+06	3.6268e+06	4.05942e+06	2.57798e+06	2.58216e+06	2.55044e+06	2.77514e+06	2.51764e+06	2.42074e+06	744760	763727	69604.3	286605	204632	186480	152277	147616	95122.3	87769.2	128543	306966	4.21946e+06	4.71835e+06	4.27815e+06	4.44289e+06	3.74085e+06	4.63368e+06	2.12664e+06	2.53378e+06	2.06527e+06	1.82866e+06	2.25482e+06	2.53237e+06	6.29531e+06
FALSE	3662	TG(14:0_16:0_20:5)+NH4	TG(50:5)+NH4	1	842.723	9.89412	TG	triacyl	M+NH4		C53 H96 N1 O6	CCCCCCCCCCCCCC(=O)OCC(COC(=O)CCCCCCCCCCCCCCC)OC(=O)CCCCCCCCC=CC=CC=CC=CC=CC	7.52661e+06	8.15487e+06	1.03696e+07	1.11971e+07	7.45585e+06	9.12974e+06	1.00533e+07	2.27141e+07	3.50591e+07	4.61902e+06	4.91687e+07	4.83287e+07	2.81668e+07	3.10334e+07	2.96772e+07	3.26528e+07	2.84386e+07	2.82816e+07	1.79852e+07	1.69368e+07	845611	2.03557e+07	1.84395e+07	1.35882e+06	2.20645e+06	2.18808e+06	1.86289e+06	2.08612e+06	1.37849e+06	1.28963e+06	1.76069e+06	1.86591e+06	3.16497e+06	1.60582e+06	2.17899e+06	1.74803e+06	2.41229e+06
FALSE	3659	TG(14:0_18:2_18:3)+NH4	TG(50:5)+NH4	1	842.723	9.60599	TG	triacyl	M+NH4		C53 H96 N1 O6	CCCCCCCCCCCCCC(=O)OCC(COC(=O)CCCCCCCCCCC=CC=CC=CC)OC(=O)CCCCCCCCCCCCC=CC=CC	4.58188e+07	4.74305e+07	4.7493e+07	4.76253e+07	4.89238e+07	4.4991e+07	3.97281e+07	4.19978e+07	4.36837e+07	4.82369e+07	5.21613e+07	4.73791e+07	1.51985e+08	1.6757e+08	1.4717e+08	1.55584e+08	1.42175e+08	1.36754e+08	1.84967e+07	1.75127e+07	1.71624e+07	2.0058e+07	1.7944e+07	1.7957e+07	2.1204e+07	1.64802e+07	2.12178e+07	1.79873e+07	2.07896e+07	2.19401e+07	8.95618e+06	6.99258e+06	7.4911e+06	7.54328e+06	7.00382e+06	6.82845e+06	1.8154e+07
FALSE	3657	TG(32:4_18:1)+NH4	TG(50:5)+NH4	1	842.723	8.84025	TG	triacyl	M+NH4		C53 H96 N1 O6	CCCCCCCCCCCCCC(=O)OCC(COC(=O)CCCCCCCCC=CC=CC=CC=CC)OC(=O)CCCCCCCCCCCCCCC=CC	1.47534e+07	1.56949e+07	29338.3	25729	15487.4	23189	1.23248e+07	8.79134e+06	5.13564e+06	1.1454e+07	1.34448e+07	206975	180.748	1157.77	4.01507e+06	258371	1011.2	1302.39	813820	868109	732932	629021	924215	675653	2753.71	137071	2157.51	3432.21	1299.92	7198.6	1.23711e+06	162803	4366.23	113157	576449	99471.4	442683
FALSE	5930	TG(14:0_18:2_18:4)+NH4	TG(50:6)+NH4	1	840.708	8.11194	TG	triacyl	M+NH4		C53 H94 N1 O6	CCCCCCCCCCCCCC(=O)OCC(COC(=O)CCCCCCCCC=CC=CC=CC=CC)OC(=O)CCCCCCCCCCCCC=CC=CC	1.11669e+06	1.37955e+06	1.03719e+06	757458	933323	943879	881513	854870	816341	946057	1.0857e+06	815706	375072	12006.6	1.19772e+07	7.64463e+06	6.4576e+06	6.61699e+06	143194	228779	191216	217280	179649	180627	813.17	2428.85	483.731	1557.78	3967.48	252.2	12.4289	201.435	200.022	340.939	14.2327	10.6852	1922.65
FALSE	5932	TG(14:0_18:3_18:3)+NH4	TG(50:6)+NH4	1	840.708	8.80115	TG	triacyl	M+NH4		C53 H94 N1 O6	CCCCCCCCCCCCCC(=O)OCC(COC(=O)CCCCCCCCCCC=CC=CC=CC)OC(=O)CCCCCCCCCCC=CC=CC=CC	1.59103e+07	1.65788e+07	1.67616e+07	1.63673e+07	1.75013e+07	1.5883e+07	1.35543e+07	1.3165e+07	1.25927e+07	1.44393e+07	1.43373e+07	1.2529e+07	2.4331e+08	2.31272e+08	2.38079e+08	2.20808e+08	2.4253e+08	2.1234e+08	3.10499e+06	2.93839e+06	2.96082e+06	2.95784e+06	2.8225e+06	2.9837e+06	6.14662e+06	5.93912e+06	5.84503e+06	6.03396e+06	5.95712e+06	6.14202e+06	561952	877648	661849	680640	686163	519526	2.67007e+06
FALSE	5931	TG(14:1_18:2_18:3)+NH4	TG(50:6)+NH4	1	840.708	8.61311	TG	triacyl	M+NH4		C53 H94 N1 O6	CC=CCCCCCCCCCCC(=O)OCC(COC(=O)CCCCCCCCCCC=CC=CC=CC)OC(=O)CCCCCCCCCCCCC=CC=CC	9.59316e+06	9.05028e+06	7.73156e+06	8.05049e+06	8.40986e+06	8.56217e+06	1.32928e+07	1.00246e+07	6.617e+06	5.94785e+06	5.79612e+06	1.24198e+07	2.37048e+07	2.03922e+08	1.95957e+08	1.95225e+08	1.72368e+08	1.78713e+08	664420	2.64416e+06	2.76971e+06	931801	448603	699645	5.94845e+06	6.10914e+06	5.85133e+06	5.868e+06	5.94192e+06	6.00799e+06	467980	879815	582345	658240	586293	530996	416183
FALSE	6279	TG(16:0_18:1_16:5COOH)+NH4	TG(50:6COOH)+NH4	1	870.682	4.60463	TG	carboxylic	M+NH4		C53 H92 N1 O8	CCCCCCCCCCCCCCCC(=O)OCC(COC(=O)CCCCCCCCCCCCCCC=CC)OC(=O)CCCCC=CC=CC=CC=CC=CC(=O)O	NP	NP	8.68347	0.0108418	3181.54	NP	0	0.00134633	0.00267395	0	0	0	0	4183.5	NP	54.0645	2584.9	0.0117302	NP	NP	NP	NP	NP	NP	5111.01	10159	6290.42	5162.15	NP	6488.11	144963	131277	158026	106595	178836	36687.3	113341
FALSE	6204	TG(14:1_18:3_18:3)+NH4	TG(50:7)+NH4	1	838.692	8.20242	TG	triacyl	M+NH4		C53 H92 N1 O6	CC=CCCCCCCCCCCC(=O)OCC(COC(=O)CCCCCCCCCCC=CC=CC=CC)OC(=O)CCCCCCCCCCC=CC=CC=CC	788259	997130	1.03252e+06	1.36186e+06	1.2493e+06	916019	1.00352e+06	898247	780490	668116	927661	905643	3.42341e+07	3.43942e+07	3.17747e+07	3.49607e+07	3.35785e+07	3.25839e+07	504859	386852	408514	397796	388027	460895	728077	718960	800967	453533	661249	654090	0	0	0	0	0	87367.2	227003
FALSE	6205	TG(18:3_14:0_18:4)+NH4	TG(50:7)+NH4	1	838.692	8.40224	TG	triacyl	M+NH4		C53 H92 N1 O6	CCCCCCCCCCCCCC(=O)OCC(COC(=O)CCCCCCCCC=CC=CC=CC=CC)OC(=O)CCCCCCCCCCC=CC=CC=CC	1.84371e+06	2.21462e+06	2.63205e+06	3.30345e+06	1.62731e+06	2.39488e+06	1.17489e+06	959031	729842	691608	1.08969e+06	726163	4.79847e+07	4.06578e+07	4.00774e+07	4.84987e+07	3.95315e+07	3.77346e+07	498425	485915	402246	202270	237043	171682	464828	978624	218210	455921	967219	950458	0	0	0	0	0	95675.9	229215
FALSE	6271	TG(16:0_17:0_18:0CHO)+NH4	TG(51:0CHO)+NH4	1	880.796	9.59602	TG	aldehyde	M+NH4		C54 H106 N1 O7	CCCCCCCCCCCCCCCC(=O)OCC(COC(=O)CCCCCCCCCCCCCCCC)OC(=O)CCCCCCCCCCCCCCCCC(=O)	807209	2.80593e+06	2.46714e+06	1.96019e+06	2.24865e+06	993975	3.1879e+06	3.06489e+06	2.89928e+06	2.56459e+06	2.81824e+06	5.14088e+06	0.0218206	31038.9	NP	NP	0.193376	NP	0.0343432	0.024508	0.0034873	NP	NP	NP	687367	759802	724106	932775	777370	752641	9.9408e+06	9.55401e+06	4.87464e+06	8.6742e+06	9.14938e+06	7.3495e+06	1.89897e+06
FALSE	4040	TG(16:0_18:0_17:1)+NH4	TG(51:1)+NH4	1	864.801	15.5549	TG	triacyl	M+NH4		C54 H106 N1 O6	CCCCCCCCCCCCCCCC(=O)OCC(COC(=O)CCCCCCCCCCCCCC=CC)OC(=O)CCCCCCCCCCCCCCCCC	2.72171e+07	2.92075e+07	2.86458e+07	2.82607e+07	2.82379e+07	2.79702e+07	2.15975e+07	2.08996e+07	1.99112e+07	2.30571e+07	2.20214e+07	2.23206e+07	376201	315694	400204	373980	365663	364223	142619	134860	193692	114686	185645	341485	7.94596e+06	7.66911e+06	8.24543e+06	8.42625e+06	8.38821e+06	8.29424e+06	1.83214e+07	1.78906e+07	1.73192e+07	1.67272e+07	1.74972e+07	1.53279e+07	2.30758e+07
FALSE	6259	TG(15:0_18:0CHO_18:1)+NH4	TG(51:1CHO)+NH4	1	878.781	8.86824	TG	aldehyde	M+NH4		C54 H104 N1 O7	CCCCCCCCCCCCCCC(=O)OCC(COC(=O)CCCCCCCCCCCCCCC=CC)OC(=O)CCCCCCCCCCCCCCCCC(=O)	3.70316e+06	4.45797e+06	3.39309e+06	3.81902e+06	3.66542e+06	3.16199e+06	9.99416e+06	8.62661e+06	7.13914e+06	5.65499e+06	8.28299e+06	8.63418e+06	171230	221028	100829	265484	226360	178419	11547.4	38318.5	13978.8	15202.9	5775.77	43275.4	1.23128e+06	969413	1.14176e+06	1.28253e+06	1.23631e+06	1.07471e+06	1.97338e+07	2.03398e+07	1.55653e+07	1.6541e+07	2.02462e+07	1.84235e+07	1.21597e+06
FALSE	6106	TG(15:0_18:2_18:3)+NH4	TG(51:5)+NH4	1	856.739	9.5972	TG	triacyl	M+NH4		C54 H98 N1 O6	CCCCCCCCCCCCCCC(=O)OCC(COC(=O)CCCCCCCCCCC=CC=CC=CC)OC(=O)CCCCCCCCCCCCC=CC=CC	6.91543e+06	1.24652e+07	1.19333e+07	1.18835e+07	1.19429e+07	1.23087e+07	5.72812e+06	5.34278e+06	4.88317e+06	5.96261e+06	3.93872e+06	5.76896e+06	1.36283e+07	5.76409e+07	1.3933e+07	1.17221e+07	1.25069e+07	1.26253e+07	1.00386e+06	2.58482e+06	836752	922398	959662	929169	386303	280390	508278	305519	355367	564060	937924	970741	1.52124e+06	1.21102e+06	1.10161e+06	900535	1.44767e+06
FALSE	6108	TG(17:1_17:2_17:2)+NH4	TG(51:5)+NH4	1	856.739	13.2593	TG	triacyl	M+NH4		C54 H98 N1 O6	CC=CC=CCCCCCCCCCCCC(=O)OCC(COC(=O)CCCCCCCCCCCC=CC=CC)OC(=O)CCCCCCCCCCCCCC=CC	5.08981e+06	5.80885e+06	4.82102e+06	5.28728e+06	5.1008e+06	5.14366e+06	3.32759e+06	4.24049e+06	5.09443e+06	5.00814e+06	4.34468e+06	5.18963e+06	1.0637e+07	1.04579e+07	0.00132725	80006.8	1.9541	6.35658e+06	1.65273e+06	1.53928e+06	0.42383	3.80808e+06	5.47946e+06	4.94356e+06	7.66099e+06	7.92579e+06	9.10502e+06	8.2787e+06	7.79238e+06	7.69885e+06	4.56851e+06	6.85455e+06	3.98028e+06	4.52761e+06	5.86501e+06	7.799e+06	8.44564e+06
FALSE	6206	TG(15:0_18:3_18:3)+NH4	TG(51:6)+NH4	1	854.723	8.85864	TG	triacyl	M+NH4		C54 H96 N1 O6	CCCCCCCCCCCCCCC(=O)OCC(COC(=O)CCCCCCCCCCC=CC=CC=CC)OC(=O)CCCCCCCCCCC=CC=CC=CC	1.33998e+06	1.60272e+06	1.20148e+06	349047	286309	1.36989e+06	134223	327673	516568	97298.8	1.4017e+06	891452	3.86237e+07	3.7823e+07	1.74371e+07	3.21759e+07	1.69258e+07	1.64112e+07	210826	180109	200751	223856	88166.4	172702	0.0326599	1385.7	0.414487	109.985	0	1656.34	0	0.354435	0	0	0	0.254519	88921.5
FALSE	6210	TG(34:4_17:2)+NH4	TG(51:6)+NH4	1	854.723	11.4701	TG	triacyl	M+NH4		C54 H96 N1 O6	CC=CC=CCCCCCCCCCC(=O)OCC(COC(=O)CCCCCCCCCCCC=CC=CC)OC(=O)CCCCCCCCCCCCCC=CC=CC	3.33212e+06	198794	4.88898e+06	366611	534947	4.8798e+06	4.5704e+06	3.47512e+06	2.33153e+06	346235	5.1687e+06	5.11756e+06	1.02582e+06	650164	463536	368126	216767	519731	237290	86687.1	145546	896591	2.27609e+06	1.85275e+06	120841	276551	162330	152277	184588	5.11166e+06	851245	5.31943e+06	4.94263e+06	586686	607140	1.05828e+06	7.22299e+06
FALSE	4564	TG(16:0_17:0_19:1)+NH4	TG(52:1)+NH4	1	878.817	16.0251	TG	triacyl	M+NH4		C55 H108 N1 O6	CCCCCCCCCCCCCCCC(=O)OCC(COC(=O)CCCCCCCCCCCCCCCC)OC(=O)CCCCCCCCCCCCCCCC=CC	2.72844e+07	2.81377e+07	2.8166e+07	2.66421e+07	2.62562e+07	2.8007e+07	2.63486e+07	2.55014e+07	2.42997e+07	2.63683e+07	2.65963e+07	2.8e+07	7.89619e+06	6.61117e+06	7.5635e+06	6.1197e+06	6.35504e+06	6.21419e+06	6.9697e+06	6.98748e+06	6.97793e+06	7.36434e+06	6.72467e+06	5.44575e+06	9.96094e+06	1.26155e+07	1.45381e+07	1.40614e+07	1.33648e+07	1.07435e+07	2.05027e+07	2.07451e+07	2.14635e+07	2.12529e+07	2.18828e+07	1.76012e+07	1.47187e+07
FALSE	4561	TG(16:0_18:0_18:1)+NH4	TG(52:1)+NH4	1	878.817	15.3008	TG	triacyl	M+NH4		C55 H108 N1 O6	CCCCCCCCCCCCCCCC(=O)OCC(COC(=O)CCCCCCCCCCCCCCC=CC)OC(=O)CCCCCCCCCCCCCCCCC	1.25933e+08	1.32226e+08	1.35497e+08	1.20024e+08	1.2187e+08	1.37598e+08	3.23025e+08	4.22723e+08	5.16543e+08	1.47705e+09	3.12012e+08	3.52888e+08	8.20315e+06	6.74129e+06	2.35771e+08	6.20528e+06	6.08017e+06	5.65158e+06	5.5172e+06	5.19475e+06	5.14195e+06	5.62743e+06	5.70159e+06	6.00574e+06	4.32639e+07	8.51472e+08	8.89611e+08	8.93162e+08	8.97409e+08	8.98954e+08	1.69054e+08	2.102e+08	2.20084e+08	1.83237e+08	2.16626e+08	1.19614e+08	1.50187e+08
FALSE	4310	TG(16:0_18:0_18:2)+NH4	TG(52:2)+NH4	1	876.801	13.4888	TG	triacyl	M+NH4		C55 H106 N1 O6	CCCCCCCCCCCCCCCC(=O)OCC(COC(=O)CCCCCCCCCCCCC=CC=CC)OC(=O)CCCCCCCCCCCCCCCCC	3.72057e+08	3.53128e+08	3.42233e+08	3.63477e+08	3.5006e+08	3.68435e+08	7.00752e+08	6.76471e+08	6.42786e+08	7.41639e+08	6.906e+08	6.95977e+08	1.13369e+08	1.18402e+08	1.10825e+08	1.10342e+08	1.14245e+08	1.16813e+08	6.40632e+07	5.88215e+07	5.63999e+07	6.04548e+07	6.02583e+07	6.17085e+07	3.24546e+08	1.83036e+08	1.92481e+08	1.95519e+08	1.65825e+08	1.97464e+08	6.53908e+08	6.49978e+08	1.15582e+09	6.44968e+08	5.6535e+08	5.7101e+08	1.98888e+08
FALSE	4308	TG(16:0_18:1_18:1)+NH4	TG(52:2)+NH4	1	876.801	13.1206	TG	triacyl	M+NH4		C55 H106 N1 O6	CCCCCCCCCCCCCCCC(=O)OCC(COC(=O)CCCCCCCCCCCCCCC=CC)OC(=O)CCCCCCCCCCCCCCC=CC	1.05937e+09	8.86078e+08	9.3346e+08	9.78296e+08	1.00026e+09	1.02121e+09	1.36749e+09	1.36274e+09	1.33905e+09	1.4214e+09	1.4459e+09	1.46284e+09	7.78273e+08	7.71837e+08	7.34613e+08	7.20896e+08	7.27332e+08	7.46434e+08	2.97492e+08	3.03414e+08	2.75297e+08	3.05281e+08	2.87545e+08	2.98031e+08	1.08596e+09	9.68262e+08	9.2569e+08	8.3456e+08	1.09539e+09	1.07157e+09	1.71107e+09	1.67272e+09	1.68489e+09	1.70149e+09	1.58369e+09	1.45838e+09	9.22765e+08
FALSE	5934	TG(16:0_18:1_18:1CHO)+NH4	TG(52:2CHO)+NH4	1	890.781	8.80972	TG	aldehyde	M+NH4		C55 H104 N1 O7	CCCCCCCCCCCCCCCC(=O)OCC(COC(=O)CCCCCCCCCCCCCCC=CC)OC(=O)CCCCCCCCCCCCCCC=CC(=O)	1.69431e+07	1.85363e+07	1.46979e+07	1.87517e+07	1.09425e+07	1.86668e+07	2.78504e+07	2.76646e+07	2.70943e+07	2.81867e+07	2.6569e+07	3.33719e+07	4.65716e+06	5.4209e+06	4.45712e+06	5.2915e+06	5.33253e+06	5.08818e+06	874192	879867	859725	918630	793454	927492	6.38246e+06	5.42258e+06	7.0417e+06	6.35757e+06	6.94827e+06	6.69646e+06	7.76629e+07	7.80104e+07	7.76757e+07	7.63226e+07	7.64555e+07	6.84579e+07	1.24264e+07
FALSE	5935	TG(18:0_16:1_18:1CHO)+NH4	TG(52:2CHO)+NH4	1	890.781	9.40803	TG	aldehyde	M+NH4		C55 H104 N1 O7	CC=CCCCCCCCCCCCCC(=O)OCC(COC(=O)CCCCCCCCCCCCCCCCC)OC(=O)CCCCCCCCCCCCCCC=CC(=O)	1.56607e+06	2.65383e+06	3.3001e+06	2.14649e+06	2.56191e+06	2.63889e+06	6.04671e+06	5.74406e+06	5.36155e+06	6.06322e+06	6.66813e+06	5.99839e+06	529265	885378	620195	742978	731503	850815	119805	716941	277243	741970	660971	177502	739552	378293	1.1478e+06	518077	361208	424001	1.07166e+07	1.10169e+07	8.00356e+06	7.50111e+06	1.12683e+07	9.09931e+06	1.33198e+06
FALSE	4199	TG(16:0_18:0_18:3)+Na	TG(52:3)+Na	1	879.741	12.2927	TG	triacyl	M+Na		C55 H100 Na1 O6	CCCCCCCCCCCCCCCC(=O)OCC(COC(=O)CCCCCCCCCCC=CC=CC=CC)OC(=O)CCCCCCCCCCCCCCCCC	4.95213e+06	5.62977e+06	5.66651e+06	5.98718e+06	5.69515e+06	4.64137e+06	7.33059e+06	7.59247e+06	7.74881e+06	7.73206e+06	7.64124e+06	7.61638e+06	1.31687e+07	1.34476e+07	1.23188e+07	1.08833e+07	1.45891e+07	1.50842e+07	1.70478e+07	1.28525e+06	1.70114e+07	1.72783e+07	1.77607e+07	1.75691e+07	7.12195e+06	6.66508e+06	7.33886e+06	6.92614e+06	6.99946e+06	7.16609e+06	7.4135e+06	7.86193e+06	8.51646e+06	1.07375e+07	7.72274e+06	1.28396e+07	5.43104e+06
FALSE	6167	TG(16:0CHO_18:1_18:2)+NH4	TG(52:3CHO)+NH4	1	888.765	8.23663	TG	aldehyde	M+NH4		C55 H102 N1 O7	CC=CC=CCCCCCCCCCCCCC(=O)OCC(COC(=O)CCCCCCCCCCCCCCC=CC)OC(=O)CCCCCCCCCCCCCCC(=O)	6.67247e+06	6.54741e+06	6.85664e+06	6.96202e+06	6.80102e+06	7.29675e+06	1.71671e+07	1.6578e+07	1.57585e+07	1.82681e+07	1.66616e+07	1.67739e+07	6.29267e+06	6.11554e+06	5.09437e+06	6.06741e+06	5.41903e+06	6.21354e+06	2.09941e+06	2.03362e+06	2.29777e+06	2.30613e+06	1.79099e+06	1.90902e+06	2.035e+06	1.07565e+06	1.72479e+06	1.71672e+06	1.36002e+06	1.65926e+06	1.32766e+07	1.46687e+07	1.30717e+07	1.55249e+07	1.27664e+07	1.33283e+07	3.0018e+06
FALSE	6136	TG(16:0_18:3_18:4)+NH4	TG(52:7)+NH4	1	866.723	9.19892	TG	triacyl	M+NH4		C55 H96 N1 O6	CCCCCCCCCCCCCCCC(=O)OCC(COC(=O)CCCCCCCCC=CC=CC=CC=CC)OC(=O)CCCCCCCCCCC=CC=CC=CC	1.88382e+06	1.86737e+06	1.75841e+06	3.64315e+06	1.7622e+06	4.07518e+06	2.24992e+06	2.9953e+06	3.69904e+06	3.88545e+06	4.10942e+06	4.18124e+06	3.90614e+07	3.6449e+07	3.80773e+07	3.82855e+07	3.80377e+07	3.80281e+07	304825	343718	271267	252455	247242	301180	359445	187659	106544	181901	226344	174026	0	0	0	0	0	0	61114.6
FALSE	6134	TG(16:1_18:3_18:3)+NH4	TG(52:7)+NH4	1	866.723	8.84591	TG	triacyl	M+NH4		C55 H96 N1 O6	CC=CCCCCCCCCCCCCC(=O)OCC(COC(=O)CCCCCCCCCCC=CC=CC=CC)OC(=O)CCCCCCCCCCC=CC=CC=CC	7.63828e+06	6.4788e+06	7.64026e+06	7.04554e+06	6.96217e+06	6.94852e+06	5.70403e+06	5.38163e+06	4.98441e+06	5.07609e+06	5.17113e+06	4.75942e+06	2.134e+08	2.17679e+08	2.085e+08	2.06456e+08	1.5598e+08	2.03153e+08	2.62154e+06	2.31606e+06	2.30078e+06	2.47389e+06	2.3379e+06	2.49485e+06	728648	538349	460041	399656	716658	518600	0	0	0	0	0	0	523165
FALSE	5027	TG(16:0_18:0_19:0)+NH4	TG(53:0)+NH4	1	894.848	17.5446	TG	triacyl	M+NH4		C56 H112 N1 O6	CCCCCCCCCCCCCCCC(=O)OCC(COC(=O)CCCCCCCCCCCCCCCCC)OC(=O)CCCCCCCCCCCCCCCCCC	1.41571e+08	1.43081e+08	1.36913e+08	1.43467e+08	1.44362e+08	1.46676e+08	1.21027e+08	1.14436e+08	1.06254e+08	1.20167e+08	1.15729e+08	1.1602e+08	544465	496901	475854	585357	606603	559400	248874	181335	193142	175757	216017	184534	6.10665e+07	6.03105e+07	6.22917e+07	7.15494e+07	6.95812e+07	6.78672e+07	1.89872e+08	1.96202e+08	1.92132e+08	1.95143e+08	1.95948e+08	1.1509e+08	6.46384e+07
FALSE	5023	TG(17:0_18:0_18:0)+NH4	TG(53:0)+NH4	1	894.848	17.0425	TG	triacyl	M+NH4		C56 H112 N1 O6	CCCCCCCCCCCCCCCCC(=O)OCC(COC(=O)CCCCCCCCCCCCCCCCC)OC(=O)CCCCCCCCCCCCCCCCC	1.21844e+08	1.16067e+08	1.14677e+08	1.22566e+08	1.11604e+08	1.15925e+08	1.00901e+08	9.86416e+07	9.50108e+07	1.06873e+08	1.02858e+08	1.05554e+08	540284	518398	507628	480965	490169	510877	148334	112066	113666	107302	109573	176332	3.9282e+07	3.916e+07	4.25882e+07	3.59893e+07	3.73146e+07	3.77691e+07	1.007e+08	9.77219e+07	9.64561e+07	9.93883e+07	1.03777e+08	7.64474e+07	2.65246e+07
FALSE	5020	TG(33:0_20:0)+NH4	TG(53:0)+NH4	1	894.848	15.1078	TG	triacyl	M+NH4		C56 H112 N1 O6	CCCCCCCCCCCCCCC(=O)OCC(COC(=O)CCCCCCCCCCCCCCCCC)OC(=O)CCCCCCCCCCCCCCCCCCC	135537	365524	0.000179681	202492	394268	357320	100615	206505	309524	130677	0.0172486	8.98555e-05	1.60021e+06	1.80513e+06	3.04729e+06	2.58344e+06	2.82395e+06	2.46081e+06	553242	488153	442234	494376	451016	499858	756969	358011	648375	395013	1.99639e+06	366811	0.0211873	0.00184361	0.00127567	0.00144532	0.000998605	0.00144227	748019
FALSE	4840	TG(17:0_18:0_18:2)+NH4	TG(53:2)+NH4	1	890.817	12.4156	TG	triacyl	M+NH4		C56 H108 N1 O6	CCCCCCCCCCCCCCCCC(=O)OCC(COC(=O)CCCCCCCCCCCCC=CC=CC)OC(=O)CCCCCCCCCCCCCCCCC	2.13711	2328.51	10.4529	4.55319	199.256	3.63878	14.8803	327.575	635.715	254.741	116.249	29.8523	12506	12007.8	8.44519e+06	5.85323e+06	5.55032e+06	6.00599e+06	964447	1.25483e+06	2.97059e+06	2.82785e+06	968374	3.00091e+06	353406	9299.89	5295	7324.03	7312.88	23065.6	289.277	2675.75	7747.58	12.5965	285.544	7641.11	4.81515
FALSE	6081	TG(17:0_18:2_18:3)+NH4	TG(53:5)+NH4	1	884.77	10.8309	TG	triacyl	M+NH4		C56 H102 N1 O6	CCCCCCCCCCCCCCCCC(=O)OCC(COC(=O)CCCCCCCCCCC=CC=CC=CC)OC(=O)CCCCCCCCCCCCC=CC=CC	1.57479e+07	1.57835e+07	1.75187e+07	1.57464e+07	1.74922e+07	1.45518e+07	1.77518e+07	1.73777e+07	1.6762e+07	1.77575e+07	1.84885e+07	1.75586e+07	1.00521e+08	9.90946e+07	9.86422e+07	9.49135e+07	9.62947e+07	9.47428e+07	9.54418e+06	5.9964e+06	4.67958e+06	9.81481e+06	1.00043e+07	1.04209e+07	7.84574e+06	7.28508e+06	7.94544e+06	7.28749e+06	7.34063e+06	7.06869e+06	6.77589e+06	7.92597e+06	8.30307e+06	8.48893e+06	7.58934e+06	6.32162e+06	3.4601e+06
FALSE	4795	TG(17:0_18:3_18:3)+NH4	TG(53:6)+NH4	1	882.755	10.2598	TG	triacyl	M+NH4		C56 H100 N1 O6	CCCCCCCCCCCCCCCCC(=O)OCC(COC(=O)CCCCCCCCCCC=CC=CC=CC)OC(=O)CCCCCCCCCCC=CC=CC=CC	2.9598e+06	4.05019e+06	2.23501e+06	4.05345e+06	4.2955e+06	3.30683e+06	2.67661e+06	3.23814e+06	3.75464e+06	3.69653e+06	4.58616e+06	4.67401e+06	8.92038e+06	8.36114e+06	6.34931e+07	6.54794e+07	6.13869e+07	7.17984e+06	299939	310766	1.83302e+06	313345	146852	410428	958357	859401	929813	909779	1.1229e+06	876834	1.03695e+06	778858	1.03547e+06	860502	628743	724600	323087
FALSE	4699	TG(17:1_18:3_18:3)+NH4	TG(53:7)+NH4	1	880.739	12.3491	TG	triacyl	M+NH4		C56 H98 N1 O6	CC=CCCCCCCCCCCCCCC(=O)OCC(COC(=O)CCCCCCCCCCC=CC=CC=CC)OC(=O)CCCCCCCCCCC=CC=CC=CC	3.08478e+06	2.67039e+06	3.29236e+06	3.0916e+06	2.52056e+06	2.7191e+06	4.32358e+06	4.51883e+06	4.65127e+06	4.00178e+06	4.08372e+06	4.70451e+06	8.03901e+06	8.97935e+06	70437.5	309338	565680	2.94073e+06	4.36632e+06	1.32916e+06	15.2833	7.19594e+06	1.01383e+07	9.49562e+06	2.07794e+06	2.00634e+06	4.99381e+06	5.58122e+06	3.60244e+06	6.37306e+06	7.03438e+06	6.26203e+06	6.33805e+06	6.95047e+06	6.4246e+06	7.67653e+06	2.63296e+06
FALSE	4698	TG(36:5_17:2)+NH4	TG(53:7)+NH4	1	880.739	11.5224	TG	triacyl	M+NH4		C56 H98 N1 O6	CC=CC=CCCCCCCCCCC(=O)OCC(COC(=O)CCCCCCCCCCCC=CC=CC)OC(=O)CCCCCCCCCCCCCC=CC=CC=CC	4.4171e+06	4.54236e+06	4.67713e+06	4.57452e+06	4.5568e+06	4.47188e+06	5.7452e+06	5.83287e+06	5.83945e+06	5.68642e+06	5.30041e+06	4.93644e+06	1.18893e+07	1.08793e+07	356338	352013	660037	8.79985e+06	4.43522e+06	5.80543e+06	586916	7.6028e+06	1.25237e+07	1.13526e+07	7.07209e+06	5.44337e+06	6.00814e+06	6.51609e+06	4.61663e+06	6.46957e+06	8.44352e+06	7.17096e+06	7.50802e+06	7.65582e+06	7.76658e+06	8.87103e+06	3.47623e+06
FALSE	5534	TG(15:0_17:0_22:0)+NH4	TG(54:0)+NH4	1	908.864	17.3534	TG	triacyl	M+NH4		C57 H114 N1 O6	CCCCCCCCCCCCCCC(=O)OCC(COC(=O)CCCCCCCCCCCCCCCC)OC(=O)CCCCCCCCCCCCCCCCCCCCC	14874.8	6151.91	14819.6	10959.3	13594.4	15939.2	8791.25	10421.4	11906.7	13761.2	12859.5	15363.5	1431.75	142.701	403760	75809.8	74514	78757	37481.9	6.25437	23601.4	6.00862	6.47853	5.88306	284938	2653.38	324175	1.00963e+06	2184.31	212745	33071.2	18104.6	15174.7	13141.4	13223.9	6964.04	3130.04
FALSE	5541	TG(16:0_16:0_22:0)+NH4	TG(54:0)+NH4	1	908.864	20.7305	TG	triacyl	M+NH4		C57 H114 N1 O6	CCCCCCCCCCCCCCCC(=O)OCC(COC(=O)CCCCCCCCCCCCCCC)OC(=O)CCCCCCCCCCCCCCCCCCCCC	3.86242e+06	3.91457e+06	3.7043e+06	4.16555e+06	3.59837e+06	3.16361e+06	3.49905e+06	3.3837e+06	3.22131e+06	3.56159e+06	3.74834e+06	3.53115e+06	0.00170509	0.193599	484938	126180	275446	122597	126965	206390	75126	29782.8	2.01227	850.052	1636.91	1213.46	98342.2	79238.7	39983.3	70.3131	1.93338e+06	2.46354e+06	2.6534e+06	2.87394e+06	2.98793e+06	1.52499e+06	239067
FALSE	5536	TG(16:0_18:0_20:0)+NH4	TG(54:0)+NH4	1	908.864	18.4483	TG	triacyl	M+NH4		C57 H114 N1 O6	CCCCCCCCCCCCCCCC(=O)OCC(COC(=O)CCCCCCCCCCCCCCCCC)OC(=O)CCCCCCCCCCCCCCCCCCC	3.69963e+08	3.70703e+08	3.82415e+08	3.73738e+08	3.79433e+08	3.72935e+08	3.90152e+08	3.71845e+08	3.48368e+08	3.90906e+08	3.77525e+08	3.73859e+08	2.4137e+06	2.28533e+06	2.42377e+06	2.49991e+06	2.42884e+06	2.43356e+06	832922	683977	699345	687955	612172	639897	1.5731e+08	1.3914e+08	1.55656e+08	1.55955e+08	1.49463e+08	1.57886e+08	5.9347e+08	5.7319e+08	5.93369e+08	5.84658e+08	5.9438e+08	3.84683e+08	1.68846e+08
FALSE	5531	TG(16:0_19:0_19:0)+NH4	TG(54:0)+NH4	1	908.864	15.3919	TG	triacyl	M+NH4		C57 H114 N1 O6	CCCCCCCCCCCCCCCC(=O)OCC(COC(=O)CCCCCCCCCCCCCCCCCC)OC(=O)CCCCCCCCCCCCCCCCCC	2.45268e+06	3.06984e+06	2.03286e+06	3.48241e+06	3.06657e+06	1.91564e+06	573889	603948	625610	782035	738309	1.08893e+06	306389	350882	839269	583558	487380	467685	96764.2	20921.5	24661.4	0.0546951	24121.3	0.00811231	2.6038e+06	2.10797e+06	2.29187e+06	2.43601e+06	2.20695e+06	2.3113e+06	0.0036955	0.00378915	0.0018805	1.48766e+06	0.00345476	1.50932e+06	2.5812e+06
FALSE	5532	TG(20:0_16:0_18:0)+NH4	TG(54:0)+NH4	1	908.864	15.9222	TG	triacyl	M+NH4		C57 H114 N1 O6	CCCCCCCCCCCCCCCC(=O)OCC(COC(=O)CCCCCCCCCCCCCCCCC)OC(=O)CCCCCCCCCCCCCCCCCCC	851842	15172.3	908139	1.21776e+06	1.68267e+06	15906.3	15596.9	385270	749586	1.07615e+06	1.17473e+06	1.05153e+06	1063.82	655.438	346125	275633	178654	772.005	38319	444.574	25126.8	0.0450998	24713.6	0.0384692	1.05442e+06	950314	2.10284e+06	1.2197e+06	1.97976e+06	1.63582e+06	0.0036955	0.00378915	0.0018805	987370	0.00345476	804100	2.26764e+06
FALSE	6261	TG(18:0_18:0_18:0CHO)+NH4	TG(54:0CHO)+NH4	1	922.843	11.0756	TG	aldehyde	M+NH4		C57 H112 N1 O7	CCCCCCCCCCCCCCCCCC(=O)OCC(COC(=O)CCCCCCCCCCCCCCCCC)OC(=O)CCCCCCCCCCCCCCCCC(=O)	528177	250667	82365.8	363085	382582	196662	1.08249e+06	1.01807e+06	939491	1.22467e+06	1.20049e+06	1.36428e+06	NP	0.00143806	0.00185061	0.0282871	0.0024396	0.00209595	0.00172979	0.0227831	5346.88	0.0189095	0.00202198	0.000143338	122723	503489	598854	604527	90543.2	84889.6	4.74451e+06	5.01255e+06	5.50023e+06	5.56528e+06	5.20962e+06	5.03377e+06	505466
FALSE	6260	TG(18:0CHO_18:0_18:0)+NH4	TG(54:0CHO)+NH4	1	922.843	10.2026	TG	aldehyde	M+NH4		C57 H112 N1 O7	CCCCCCCCCCCCCCCCCC(=O)OCC(COC(=O)CCCCCCCCCCCCCCCCC)OC(=O)CCCCCCCCCCCCCCCCC(=O)	2.33976e+06	3.3229e+06	2.43728e+06	3.06549e+06	2.70448e+06	2.04783e+06	4.36092e+06	4.79035e+06	5.15318e+06	5.61499e+06	6.05703e+06	7.00696e+06	NP	0.00143806	0.00185061	74.482	0.0024396	0.00209595	0.00172979	0.0227831	0.0169767	0.241921	0.00202198	0.000143338	1.21852e+06	987205	532704	925900	869579	923703	1.89643e+07	1.33293e+07	1.5579e+07	1.63614e+07	1.21575e+07	1.38891e+07	1.27954e+06
FALSE	5443	TG(15:0_16:0_23:1)+NH4	TG(54:1)+NH4	1	906.848	15.658	TG	triacyl	M+NH4		C57 H112 N1 O6	CCCCCCCCCCCCCCC(=O)OCC(COC(=O)CCCCCCCCCCCCCCC)OC(=O)CCCCCCCCCCCCCCCCCCCC=CC	2.354e+07	2.27064e+07	2.8642e+07	2.33717e+07	2.5333e+07	2.87332e+07	2.26591e+07	2.13273e+07	1.96989e+07	2.47334e+07	1.21958e+07	2.54852e+07	2318.4	192531	2.48144e+06	773221	602566	5.86789e+06	1.03794e+06	595168	1.10591e+06	439708	707185	623954	1.72251e+07	1.42346e+07	1.85152e+07	1.62544e+07	1.8589e+07	1.60403e+07	3.94951e+07	3.72935e+07	4.08695e+07	3.75476e+07	3.77704e+07	4.13188e+07	8812.01
FALSE	5439	TG(16:1_18:0_20:0)+NH4	TG(54:1)+NH4	1	906.848	14.1185	TG	triacyl	M+NH4		C57 H112 N1 O6	CC=CCCCCCCCCCCCCC(=O)OCC(COC(=O)CCCCCCCCCCCCCCCCC)OC(=O)CCCCCCCCCCCCCCCCCCC	2.66581e+06	2.15211e+06	3.05281e+06	1.78093e+06	1.39988e+06	1.64532e+06	958275	1.14135e+06	1.30855e+06	2.18303e+06	1.46685e+06	1.77067e+06	2.00345e+06	1.85599e+06	3.28074e+06	1.96533e+06	2.0295e+06	1.94111e+06	903372	567938	726278	608616	533333	651114	3.96046e+06	3.84081e+06	4.31067e+06	4.01665e+06	3.67531e+06	3.46755e+06	1.50674e+06	1.31996e+06	1.29041e+06	752204	889459	1.70943e+06	4.35551e+06
FALSE	5447	TG(18:0_18:0_18:1)+NH4	TG(54:1)+NH4	1	906.848	16.3825	TG	triacyl	M+NH4		C57 H112 N1 O6	CC=CCCCCCCCCCCCCCCC(=O)OCC(COC(=O)CCCCCCCCCCCCCCCCC)OC(=O)CCCCCCCCCCCCCCCCC	7.45865e+08	7.78594e+08	7.62128e+08	7.50678e+08	7.64076e+08	7.79794e+08	9.90461e+08	9.57189e+08	9.1061e+08	1.01872e+09	9.91701e+08	9.80599e+08	2.25578e+07	2.16939e+07	2.38911e+07	2.43757e+07	2.296e+07	2.3503e+07	7.58332e+06	5.38339e+06	5.4025e+06	5.74547e+06	5.6277e+06	6.99845e+06	4.4125e+08	4.52657e+08	4.55628e+08	4.67849e+08	4.6735e+08	4.57311e+08	1.33469e+09	1.34613e+09	1.30732e+09	1.28389e+09	1.31417e+09	1.08309e+09	4.20833e+08
FALSE	5440	TG(34:1_20:0)+NH4	TG(54:1)+NH4	1	906.848	14.3566	TG	triacyl	M+NH4		C57 H112 N1 O6	CC=CCCCCCCCCCCCCC(=O)OCC(COC(=O)CCCCCCCCCCCCCCCCC)OC(=O)CCCCCCCCCCCCCCCCCCC	2.58994e+06	2.10607e+06	2.74055e+06	1.78093e+06	1.39982e+06	1.64526e+06	958268	1.13514e+06	1.29624e+06	2.18298e+06	1.4668e+06	1.77067e+06	2.02871e+06	1.62124e+06	3.02512e+06	1.96533e+06	2.0295e+06	1.94111e+06	810900	567938	685047	344558	533333	590276	4.11509e+06	3.42459e+06	4.15348e+06	3.53349e+06	3.6691e+06	3.05595e+06	1.50669e+06	1.31991e+06	1.29041e+06	752133	889459	1.70937e+06	4.06949e+06
FALSE	6159	TG(18:0_18:0CHO_18:1)+NH4	TG(54:1CHO)+NH4	1	920.828	10.318	TG	aldehyde	M+NH4		C57 H110 N1 O7	CC=CCCCCCCCCCCCCCCC(=O)OCC(COC(=O)CCCCCCCCCCCCCCCCC)OC(=O)CCCCCCCCCCCCCCCCC(=O)	3.01853e+06	4.36013e+06	4.8414e+06	4.5912e+06	4.1197e+06	4.19741e+06	1.15404e+07	1.11311e+07	1.05671e+07	1.25858e+07	1.33671e+07	1.10488e+07	68279.6	62228.6	58668.2	111535	34814.4	70737.9	68803.5	40255.5	13988.7	15972.1	15319.5	14.205	3.13311e+06	3.84508e+06	4.15394e+06	3.1557e+06	3.74511e+06	3.0523e+06	1.09449e+08	1.37175e+08	1.39809e+08	1.28508e+08	1.30771e+08	9.64777e+07	5.79607e+06
FALSE	5322	TG(18:0_18:1_18:1)+NH4	TG(54:2)+NH4	1	904.833	14.5055	TG	triacyl	M+NH4		C57 H110 N1 O6	CC=CCCCCCCCCCCCCCCC(=O)OCC(COC(=O)CCCCCCCCCCCCCCC=CC)OC(=O)CCCCCCCCCCCCCCCCC	7.67179e+08	7.65845e+08	6.80276e+08	8.08684e+08	7.67048e+08	7.42828e+08	1.12313e+09	1.08364e+09	1.02909e+09	1.10032e+09	1.11714e+09	1.09995e+09	1.21762e+08	1.27349e+08	1.19598e+08	1.23139e+08	1.23723e+08	1.23046e+08	3.63534e+07	3.25803e+07	3.13925e+07	3.39851e+07	3.26115e+07	3.3379e+07	6.48186e+08	5.68145e+08	6.08894e+08	6.39583e+08	6.09374e+08	5.95271e+08	1.22848e+09	1.42089e+09	1.32669e+09	1.35803e+09	1.22466e+09	1.30497e+09	4.90711e+08
FALSE	6141	TG(18:0_18:0CHO_18:2)+NH4	TG(54:2CHO)+NH4	1	918.812	8.78463	TG	aldehyde	M+NH4		C57 H108 N1 O7	CC=CC=CCCCCCCCCCCCCC(=O)OCC(COC(=O)CCCCCCCCCCCCCCCCC)OC(=O)CCCCCCCCCCCCCCCCC(=O)	6.26568e+06	9.53368e+06	9.01555e+06	9.46078e+06	8.49158e+06	1.00485e+07	2.36194e+07	2.31152e+07	2.22897e+07	2.45451e+07	2.47113e+07	2.5026e+07	510757	411299	403091	442262	780034	480935	449370	477865	334402	587987	359804	347114	2.60977e+06	2.84936e+06	2.79496e+06	3.02074e+06	3.16403e+06	3.00928e+06	3.72743e+07	3.69336e+07	3.51208e+07	3.8065e+07	3.83154e+07	3.35413e+07	1.07269e+06
FALSE	6145	TG(18:0_18:1_18:1CHO)+NH4	TG(54:2CHO)+NH4	1	918.812	10.2462	TG	aldehyde	M+NH4		C57 H108 N1 O7	CC=CCCCCCCCCCCCCCCC(=O)OCC(COC(=O)CCCCCCCCCCCCCCCCC)OC(=O)CCCCCCCCCCCCCCC=CC(=O)	149377	518117	460481	690945	293007	781443	939022	919388	886972	858860	692911	1.83894e+06	154.408	1989.73	2067.13	78.8441	913.083	78.4478	143787	66816.3	158479	76379.8	189.714	26604.8	108539	132392	74256.7	297113	88337.6	125770	8.24373e+06	8.37613e+06	1.18917e+07	7.42652e+06	1.18673e+07	9.91704e+06	193386
FALSE	6143	TG(18:0CHO_18:1_18:1)+NH4	TG(54:2CHO)+NH4	1	918.812	9.38621	TG	aldehyde	M+NH4		C57 H108 N1 O7	CC=CCCCCCCCCCCCCCCC(=O)OCC(COC(=O)CCCCCCCCCCCCCCC=CC)OC(=O)CCCCCCCCCCCCCCCCC(=O)	5.77867e+06	8.179e+06	8.39782e+06	3.02318e+06	8.48292e+06	8.25096e+06	2.534e+07	2.29371e+07	2.02153e+07	2.20772e+07	2.11757e+07	2.0486e+07	609682	485300	405208	643353	601633	394018	375195	224228	188828	397918	125240	284459	4.49831e+06	2.31984e+06	4.46734e+06	306951	2.56189e+06	4.69469e+06	4.74404e+07	8.48343e+07	4.35062e+07	3.63545e+07	9.51975e+07	4.05609e+07	7.2365e+06
FALSE	5166	TG(18:0_18:1_18:2)+NH4	TG(54:3)+NH4	1	902.817	13.3053	TG	triacyl	M+NH4		C57 H108 N1 O6	CC=CC=CCCCCCCCCCCCCC(=O)OCC(COC(=O)CCCCCCCCCCCCCCC=CC)OC(=O)CCCCCCCCCCCCCCCCC	1.08228e+08	1.0307e+08	1.01813e+08	1.06853e+08	1.0597e+08	1.11736e+08	2.39149e+08	3.11922e+08	3.80359e+08	2.60563e+08	4.41883e+08	4.21341e+08	4.94298e+07	5.54867e+07	4.98122e+07	5.42833e+07	5.3356e+07	5.4323e+07	3.77801e+07	4.04272e+07	3.61155e+07	4.02719e+07	4.09153e+07	4.22492e+07	1.80792e+08	1.57903e+08	1.8819e+08	1.83447e+08	1.75394e+08	1.92153e+08	3.09789e+08	3.59643e+08	2.96272e+08	3.00262e+08	2.7941e+08	3.02006e+08	8.91552e+07
FALSE	5164	TG(18:1_18:1_18:1)+NH4	TG(54:3)+NH4	1	902.817	12.9062	TG	triacyl	M+NH4		C57 H108 N1 O6	CC=CCCCCCCCCCCCCCCC(=O)OCC(COC(=O)CCCCCCCCCCCCCCC=CC)OC(=O)CCCCCCCCCCCCCCC=CC	3.92095e+08	3.46575e+08	3.63695e+08	4.11234e+08	3.84919e+08	3.86017e+08	6.42109e+08	6.61135e+08	6.7097e+08	7.5359e+08	7.57638e+08	7.43562e+08	2.27191e+08	2.3218e+08	2.29532e+08	2.51277e+08	2.48371e+08	2.43249e+08	1.30224e+08	1.2822e+08	1.20567e+08	1.28153e+08	1.24886e+08	1.28233e+08	5.64652e+08	5.09077e+08	4.98634e+08	5.69374e+08	4.9546e+08	5.67331e+08	9.88559e+08	8.66774e+08	9.09372e+08	8.86325e+08	8.4647e+08	9.3416e+08	3.00392e+08
FALSE	6171	TG(18:1_18:1_18:1CHO)+NH4	TG(54:3CHO)+NH4	1	916.796	8.81633	TG	aldehyde	M+NH4		C57 H106 N1 O7	CC=CCCCCCCCCCCCCCCC(=O)OCC(COC(=O)CCCCCCCCCCCCCCC=CC)OC(=O)CCCCCCCCCCCCCCC=CC(=O)	3.27691e+06	4.28135e+06	4.66422e+06	4.63696e+06	4.39986e+06	4.59345e+06	1.37005e+07	1.37352e+07	1.35789e+07	1.22629e+07	1.37398e+07	1.52697e+07	1.52916e+06	949246	1.57237e+06	1.30213e+06	1.65689e+06	1.43443e+06	555617	448588	447445	415458	342629	363158	2.22292e+06	2.03748e+06	2.33272e+06	2.58917e+06	2.12458e+06	2.76743e+06	2.70497e+07	3.34776e+07	3.38866e+07	2.60595e+07	2.63293e+07	3.10105e+07	2.96781e+06
FALSE	5047	TG(16:0_18:0_20:4)+NH4	TG(54:4)+NH4	1	900.801	12.5453	TG	triacyl	M+NH4		C57 H106 N1 O6	CCCCCCCCCCCCCCCC(=O)OCC(COC(=O)CCCCCCCCCCCCCCCCC)OC(=O)CCCCCCC=CCC=CCC=CCC=CCC	1.08074e+08	1.07929e+08	1.05057e+08	1.10275e+08	1.09026e+08	1.10568e+08	1.78101e+08	1.76087e+08	1.71626e+08	1.94251e+08	1.91991e+08	1.81666e+08	1.20084e+08	1.21404e+08	1.12135e+08	1.2067e+08	1.11813e+08	1.10983e+08	3.5218e+07	9.48909e+06	8.61753e+06	9.59914e+06	9.50757e+06	3.40643e+07	7.38769e+07	4.52917e+07	6.23116e+07	6.14073e+07	6.12667e+07	6.20692e+07	6.82641e+07	1.13334e+08	1.26274e+08	1.26085e+08	1.21618e+08	1.12281e+08	5.20596e+07
FALSE	5060	TG(18:0_18:2_18:2)+NH4	TG(54:4)+NH4	1	900.801	17.1843	TG	triacyl	M+NH4		C57 H106 N1 O6	CC=CC=CCCCCCCCCCCCCC(=O)OCC(COC(=O)CCCCCCCCCCCCC=CC=CC)OC(=O)CCCCCCCCCCCCCCCCC	1.28867e+07	1.28314e+07	1.23454e+07	1.29895e+07	1.2376e+07	1.2357e+07	1.17533e+07	1.12707e+07	1.06315e+07	1.16687e+07	1.11782e+07	1.15216e+07	1.36718e+06	3.60544e+06	3.22936e+06	3.59516e+06	3.65463e+06	3.94784e+06	3.36219e+06	3.28082e+06	2.05796e+06	3.8421e+06	3.22087e+06	4.14718e+06	6.17438e+06	6.1588e+06	6.98802e+06	6.92447e+06	6.84693e+06	6.91219e+06	1.18753e+07	1.23375e+07	1.23772e+07	1.28489e+07	1.26599e+07	1.11399e+07	8.75105e+06
FALSE	5042	TG(18:1_18:1_18:2)+NH4	TG(54:4)+NH4	1	900.801	11.7853	TG	triacyl	M+NH4		C57 H106 N1 O6	CC=CC=CCCCCCCCCCCCCC(=O)OCC(COC(=O)CCCCCCCCCCCCCCC=CC)OC(=O)CCCCCCCCCCCCCCC=CC	7.63782e+07	8.30931e+07	8.16841e+07	8.27197e+07	7.47977e+07	8.30544e+07	2.11132e+08	1.98647e+08	1.83399e+08	2.08971e+08	2.13082e+08	1.78695e+08	2.39953e+08	2.28853e+08	2.54241e+08	3.66341e+08	3.71369e+08	3.75572e+08	2.03939e+08	1.90806e+08	1.83632e+08	1.97474e+08	1.998e+08	2.02119e+08	2.04094e+08	2.04777e+08	2.06745e+08	2.03163e+08	2.06242e+08	1.88574e+08	3.59561e+08	4.06551e+08	3.99944e+08	4.24886e+08	3.98465e+08	4.09165e+08	1.06705e+08
FALSE	6241	TG(18:1_18:1CHO_18:2)+NH4	TG(54:4CHO)+NH4	1	914.781	8.17862	TG	aldehyde	M+NH4		C57 H104 N1 O7	CC=CC=CCCCCCCCCCCCCC(=O)OCC(COC(=O)CCCCCCCCCCCCCCC=CC)OC(=O)CCCCCCCCCCCCCCC=CC(=O)	1.4021e+06	2.29382e+06	1.49052e+06	1.67419e+06	1.89726e+06	1.5165e+06	6.89667e+06	5.83335e+06	4.68893e+06	5.87931e+06	4.16304e+06	5.63457e+06	3.28375e+06	2.0334e+06	3.94708e+06	2.083e+06	2.47403e+06	2.58201e+06	1.32334e+06	625792	667020	703272	651343	763146	685328	676332	840013	583597	743176	738788	4.48912e+06	4.91791e+06	4.16602e+06	4.69513e+06	4.87345e+06	4.94695e+06	449664
FALSE	4903	TG(16:0_18:1_20:4)+NH4	TG(54:5)+NH4	1	898.786	11.4755	TG	triacyl	M+NH4		C57 H104 N1 O6	CCCCCCCCCCCCCCCC(=O)OCC(COC(=O)CCCCCCCCCCCCCCC=CC)OC(=O)CCCCCCC=CCC=CCC=CCC=CCC	9.09249e+07	1.22901e+08	9.13173e+07	8.90905e+07	1.22132e+08	7.97829e+07	7.47003e+07	1.1192e+08	1.47583e+08	1.84185e+08	1.85482e+08	7.02855e+07	3.86963e+08	3.90823e+08	3.72716e+08	3.318e+08	3.65506e+08	3.19425e+08	2.15686e+08	1.93252e+08	1.84954e+08	2.02827e+08	2.05495e+08	2.01673e+08	7.62835e+07	7.68145e+07	7.86127e+07	7.73346e+07	7.67406e+07	7.8022e+07	9.75142e+07	9.91545e+07	9.65007e+07	1.0179e+08	9.38112e+07	8.24016e+07	7.67077e+07
FALSE	4902	TG(18:1_18:1_18:3)+NH4	TG(54:5)+NH4	1	898.786	11.1564	TG	triacyl	M+NH4		C57 H104 N1 O6	CC=CC=CC=CCCCCCCCCCCC(=O)OCC(COC(=O)CCCCCCCCCCCCCCC=CC)OC(=O)CCCCCCCCCCCCCCC=CC	1.36289e+08	1.22362e+08	1.24088e+08	1.25293e+08	1.28728e+08	1.20643e+08	1.56574e+08	1.73364e+08	1.87744e+08	2.09172e+08	2.08197e+08	1.58338e+08	3.86822e+08	3.87835e+08	3.80142e+08	3.8422e+08	3.82549e+08	3.70765e+08	2.26913e+08	2.06881e+08	2.01031e+08	2.12647e+08	2.15612e+08	2.11962e+08	1.03191e+08	1.02835e+08	1.07225e+08	1.04803e+08	1.0572e+08	1.19524e+08	1.76906e+08	1.77824e+08	1.78658e+08	1.73564e+08	1.71626e+08	1.62014e+08	7.75426e+07
FALSE	4907	TG(18:1_18:2_18:2)+NH4	TG(54:5)+NH4	1	898.786	15.6487	TG	triacyl	M+NH4		C57 H104 N1 O6	CC=CC=CCCCCCCCCCCCCC(=O)OCC(COC(=O)CCCCCCCCCCCCC=CC=CC)OC(=O)CCCCCCCCCCCCCCC=CC	8.54424e+06	9.1801e+06	8.3215e+06	8.82435e+06	9.22948e+06	9.20557e+06	1.02889e+07	9.91254e+06	9.39833e+06	1.00938e+07	9.62357e+06	1.04606e+07	3.9555e+06	3.5582e+06	2.22714e+06	3.92032e+06	3.89906e+06	4.0768e+06	2.95906e+06	2.94828e+06	3.086e+06	1.30261e+06	2.60412e+06	1.9987e+06	1.16848e+07	1.13749e+07	1.18319e+07	1.08512e+07	1.06977e+07	1.02185e+07	1.24893e+07	1.20951e+07	1.2385e+07	1.19625e+07	1.22844e+07	1.23716e+07	9.4099e+06
FALSE	6139	TG(18:2_18:3_18:3)+NH4	TG(54:8)+NH4	1	892.739	8.7081	TG	triacyl	M+NH4		C57 H98 N1 O6	CC=CC=CC=CCCCCCCCCCCC(=O)OCC(COC(=O)CCCCCCCCCCC=CC=CC=CC)OC(=O)CCCCCCCCCCCCC=CC=CC	1.74945e+06	1.76649e+06	2.03517e+06	1.95177e+06	1.75591e+06	1.64794e+06	1.1991e+06	1.16165e+06	1.10804e+06	1.10574e+06	1.10677e+06	1.40777e+06	3.55801e+08	3.65615e+08	3.16485e+08	3.13557e+08	3.29852e+08	2.9028e+08	6.79332e+06	5.78123e+06	5.37196e+06	5.69768e+06	5.92417e+06	5.69011e+06	NP	74087.4	78847	NP	NP	55926.7	NP	NP	NP	NP	NP	NP	NP
FALSE	6137	TG(18:2_18:3_18:4)+NH4	TG(54:9)+NH4	1	890.723	8.30289	TG	triacyl	M+NH4		C57 H96 N1 O6	CC=CC=CC=CC=CCCCCCCCCC(=O)OCC(COC(=O)CCCCCCCCCCC=CC=CC=CC)OC(=O)CCCCCCCCCCCCC=CC=CC	154710	195304	151545	114854	118994	121354	0	208.009	413.125	0	NP	0	3.48305e+08	3.5394e+08	3.37081e+08	3.5683e+08	3.45839e+08	3.19365e+08	612030	368274	373362	390316	380931	385077	0	NP	0	0	NP	NP	NP	0	NP	NP	NP	NP	NP
FALSE	5591	TG(16:0_18:0_21:0)+NH4	TG(55:0)+NH4	1	922.88	19.2648	TG	triacyl	M+NH4		C58 H116 N1 O6	CCCCCCCCCCCCCCCC(=O)OCC(COC(=O)CCCCCCCCCCCCCCCCC)OC(=O)CCCCCCCCCCCCCCCCCCCC	6.30774e+07	5.66719e+07	5.59978e+07	5.70472e+07	5.99631e+07	6.1535e+07	3.73873e+07	3.46629e+07	3.14565e+07	3.40018e+07	3.4713e+07	3.55017e+07	206868	207206	208782	266423	243121	238333	145114	121666	141381	84002.7	76482.9	115180	2.37164e+07	2.17823e+07	2.40172e+07	2.39405e+07	2.39024e+07	2.39558e+07	9.73961e+07	9.80454e+07	9.69564e+07	9.31296e+07	9.87296e+07	4.53755e+07	2.39522e+07
FALSE	5587	TG(17:0_18:0_20:0)+NH4	TG(55:0)+NH4	1	922.88	18.7326	TG	triacyl	M+NH4		C58 H116 N1 O6	CCCCCCCCCCCCCCCCC(=O)OCC(COC(=O)CCCCCCCCCCCCCCCCC)OC(=O)CCCCCCCCCCCCCCCCCCC	2.06385e+07	1.84268e+07	1.92174e+07	1.91816e+07	2.03913e+07	1.85996e+07	1.08779e+07	1.05017e+07	9.97958e+06	1.08843e+07	1.09365e+07	1.05931e+07	202216	122391	293664	292841	321618	312713	152388	153594	159760	89112.2	65306.6	53982.1	6.00514e+06	4.41957e+06	5.02059e+06	5.31028e+06	5.35345e+06	5.09369e+06	1.84913e+07	1.70532e+07	1.79445e+07	1.80538e+07	2.01969e+07	1.17356e+07	3.1599e+06
FALSE	5586	TG(18:0_18:0_19:0)+NH4	TG(55:0)+NH4	1	922.88	17.5199	TG	triacyl	M+NH4		C58 H116 N1 O6	CCCCCCCCCCCCCCCCCC(=O)OCC(COC(=O)CCCCCCCCCCCCCCCCC)OC(=O)CCCCCCCCCCCCCCCCCC	3910.42	4766.23	2574.17	4410.5	217532	2122.06	1437.14	47637	93174.6	152613	4276.88	230364	70503.2	38945	252572	159693	135203	146576	93193.1	99583.1	141779	82494	65516.1	58961.8	16579.6	621458	1.61088e+06	1.577e+06	2.78988e+06	1.10259e+06	1678.74	782.296	159.334	115151	97529.5	1161.35	36604.3
FALSE	5585	TG(20:0_17:0_18:0)+NH4	TG(55:0)+NH4	1	922.88	16.9981	TG	triacyl	M+NH4		C58 H116 N1 O6	CCCCCCCCCCCCCCCCC(=O)OCC(COC(=O)CCCCCCCCCCCCCCCCC)OC(=O)CCCCCCCCCCCCCCCCCCC	5.50286e+06	6.61857e+06	5.83074e+06	7.66562e+06	6.63398e+06	3.22753e+06	5.24833e+06	5.05531e+06	4.792e+06	4.78063e+06	6.12732e+06	5.68401e+06	622591	570794	865971	736944	690486	629812	320118	200022	257829	230553	186428	224789	5.3738e+06	4.25183e+06	7.34542e+06	6.39356e+06	6.41387e+06	5.7679e+06	506145	1.29853e+06	465117	1.44274e+06	1.57051e+06	2.7465e+06	6.85827e+06
FALSE	5609	TG(16:0_16:0_23:1)+NH4	TG(55:1)+NH4	1	920.864	16.5703	TG	triacyl	M+NH4		C58 H114 N1 O6	CCCCCCCCCCCCCCCC(=O)OCC(COC(=O)CCCCCCCCCCCCCCC)OC(=O)CCCCCCCCCCCCCCCCCCCC=CC	6.25396e+07	1.24097e+07	9.54845e+07	9.88635e+07	1.2419e+07	1.02153e+08	7.45161e+07	5.9021e+07	4.27054e+07	9.68787e+07	7.60496e+06	9.36886e+07	995044	1.76208e+06	1.05739e+06	452963	458499	2.09716e+06	266521	524010	316764	195105	540486	645516	8.24762e+06	7.52477e+06	7.74348e+06	7.71421e+06	8.16412e+06	8.04801e+06	1.9748e+07	2.06651e+07	2.05934e+07	1.92392e+08	2.54619e+07	1.55549e+07	6.62522e+06
FALSE	5610	TG(16:0_21:0_18:1)+NH4	TG(55:1)+NH4	1	920.864	16.8945	TG	triacyl	M+NH4		C58 H114 N1 O6	CCCCCCCCCCCCCCCC(=O)OCC(COC(=O)CCCCCCCCCCCCCCC=CC)OC(=O)CCCCCCCCCCCCCCCCCCCC	8.58231e+07	8.72235e+07	8.24492e+07	8.32684e+07	8.49161e+07	8.79412e+07	8.37062e+07	7.9926e+07	7.50346e+07	8.75823e+07	8.33992e+07	7.15662e+07	964133	712730	793484	777347	845985	833806	408202	464321	348696	301501	506088	535048	4.52263e+07	4.28327e+07	4.61063e+07	4.73815e+07	4.77847e+07	4.49516e+07	1.60549e+08	1.61079e+08	1.57396e+08	1.69083e+08	1.86254e+08	1.34571e+08	3.8809e+07
FALSE	5614	TG(16:0_22:0_17:1)+NH4	TG(55:1)+NH4	1	920.864	18.6092	TG	triacyl	M+NH4		C58 H114 N1 O6	CCCCCCCCCCCCCCCC(=O)OCC(COC(=O)CCCCCCCCCCCCCC=CC)OC(=O)CCCCCCCCCCCCCCCCCCCCC	2.62541e+06	2.79026e+06	1.02992e+06	2.52169e+06	1.27131e+06	2.49991e+06	852502	1.02604e+06	1.1853e+06	1.75797e+06	807481	949354	598365	161544	173321	169964	398255	234251	270304	133533	241221	159853	559966	249421	619988	594604	657866	734895	714421	724536	2.22907e+06	2.60692e+06	2.5565e+06	2.44385e+06	2.39775e+06	1.80248e+06	350415
FALSE	5604	TG(17:0_20:0_18:1)+NH4	TG(55:1)+NH4	1	920.864	14.5377	TG	triacyl	M+NH4		C58 H114 N1 O6	CCCCCCCCCCCCCCCCC(=O)OCC(COC(=O)CCCCCCCCCCCCCCC=CC)OC(=O)CCCCCCCCCCCCCCCCCCC	1.9953e+06	2.42931e+06	4.17947e+06	2.14944e+06	2.09327e+06	2.46923e+06	3.99773e+06	4.07475e+06	4.09512e+06	5.2306e+06	3.39957e+06	3.0701e+06	3.94485e+06	4.11171e+06	4.3331e+06	4.92227e+06	4.19807e+06	3.69186e+06	2.03633e+06	2.10506e+06	1.632e+06	1.68692e+06	1.83995e+06	1.70468e+06	5.7874e+06	5.22811e+06	5.32022e+06	5.10033e+06	5.41097e+06	5.26744e+06	3.15165e+06	865797	2.70029e+06	3.45803e+06	2.66731e+06	2.46216e+06	3.18517e+06
FALSE	5607	TG(18:0_19:0_18:1)+NH4	TG(55:1)+NH4	1	920.864	15.5194	TG	triacyl	M+NH4		C58 H114 N1 O6	CC=CCCCCCCCCCCCCCCC(=O)OCC(COC(=O)CCCCCCCCCCCCCCCCC)OC(=O)CCCCCCCCCCCCCCCCCC	757363	597095	1.13684e+06	1.18614e+06	1.6531e+06	735491	473315	481165	482325	563891	333108	192116	818907	174657	766886	892313	837423	828635	271375	378535	543614	399376	411905	310762	393693	300710	649345	386342	5.77974e+06	653039	353.964	6377.75	828663	641017	215767	376114	1.02998e+06
FALSE	5606	TG(18:0_20:0_17:1)+NH4	TG(55:1)+NH4	1	920.864	15.2811	TG	triacyl	M+NH4		C58 H114 N1 O6	CC=CCCCCCCCCCCCCCC(=O)OCC(COC(=O)CCCCCCCCCCCCCCCCC)OC(=O)CCCCCCCCCCCCCCCCCCC	884.965	4.3004e+06	4.31018e+06	7.60648e+06	8.10664e+06	440.159	823.634	166712	330283	1595.24	756.002	843.933	652030	481888	1.0982e+06	677405	722620	665030	277177	561533	435618	527437	558482	315103	2.27099e+06	17372.1	3.92778e+06	4.49825e+06	5.47685e+06	4.10925e+06	857.585	3.14712	98.3587	1172.59	45.6763	2058.12	18084.2
FALSE	5605	TG(19:0_20:0_16:1)+NH4	TG(55:1)+NH4	1	920.864	14.9139	TG	triacyl	M+NH4		C58 H114 N1 O6	CC=CCCCCCCCCCCCCC(=O)OCC(COC(=O)CCCCCCCCCCCCCCCCCC)OC(=O)CCCCCCCCCCCCCCCCCCC	2.98679e+06	2.25255e+06	2.583e+06	2.44775e+06	1.62596e+06	2.19358e+06	2.96799e+06	2.88508e+06	2.76206e+06	4.15251e+06	1.15599e+06	1.78357e+06	605024	170803	5.32237e+06	5.08996e+06	600929	738629	379317	2.06072e+06	1.99874e+06	2.07472e+06	423831	506065	4.17975e+06	3.93989e+06	3.93266e+06	3.95919e+06	3.65601e+06	3.43947e+06	1.82949e+06	316295	1.52306e+06	1.3821e+06	668101	4.30826e+06	2.188e+06
FALSE	5577	TG(18:0_18:1_19:1)+NH4	TG(55:2)+NH4	1	918.848	15.1156	TG	triacyl	M+NH4		C58 H112 N1 O6	CC=CCCCCCCCCCCCCCCC(=O)OCC(COC(=O)CCCCCCCCCCCCCCCCC)OC(=O)CCCCCCCCCCCCCCCC=CC	2.91501e+07	3.23448e+07	2.61657e+07	3.07074e+07	2.72114e+07	2.89915e+07	3.51991e+07	3.45566e+07	3.34337e+07	3.33021e+07	3.76831e+07	3.70875e+07	3.00193e+06	3.04577e+06	4.53258e+06	4.71364e+06	4.37006e+06	4.50402e+06	488753	452937	963879	1.06844e+06	1.091e+06	1.02374e+06	2.36256e+07	2.18386e+07	2.62183e+07	2.50221e+07	2.60273e+07	2.4719e+07	9.38146e+07	7.80699e+07	8.13159e+07	7.93133e+07	8.48249e+07	7.36913e+07	1.78255e+07
FALSE	5574	TG(18:0_19:0_18:2)+NH4	TG(55:2)+NH4	1	918.848	13.7096	TG	triacyl	M+NH4		C58 H112 N1 O6	CC=CC=CCCCCCCCCCCCCC(=O)OCC(COC(=O)CCCCCCCCCCCCCCCCC)OC(=O)CCCCCCCCCCCCCCCCCC	636248	933875	2.38714e+06	1.6074e+06	1.94798e+06	1.81064e+06	906918	2.00158e+06	3.06841e+06	4.03894e+06	4.38537e+06	4.22449e+06	3.40651e+06	3.67745e+06	6.38959e+06	6.47238e+06	6.92953e+06	4.30371e+06	1.02561e+06	661641	739760	1.00757e+06	733203	947163	1.22334e+07	1.07913e+07	1.21265e+07	1.66448e+07	1.07631e+07	1.17055e+07	493.926	414.281	3013.49	5287.69	4757.18	119.89	3.55258e+06
FALSE	5942	TG(18:1_19:1_18:3)+NH4	TG(55:5)+NH4	1	912.801	11.5643	TG	triacyl	M+NH4		C58 H106 N1 O6	CC=CC=CC=CCCCCCCCCCCC(=O)OCC(COC(=O)CCCCCCCCCCCCCCC=CC)OC(=O)CCCCCCCCCCCCCCCC=CC	5.33343e+06	4.04969e+06	3.67944e+06	5.28383e+06	6.08112e+06	3.65265e+06	8.39927e+06	8.13409e+06	7.75582e+06	8.04214e+06	9.14931e+06	8.26366e+06	1.41583e+07	1.40099e+07	1.41941e+07	1.37603e+07	1.45079e+07	1.4294e+07	1.63941e+06	1.82277e+06	1.78085e+06	1.79568e+06	1.72932e+06	1.67618e+06	4.41761e+06	1.88091e+06	1.92911e+06	1.69798e+06	1.90445e+06	1.6839e+06	4.18783e+06	3.89375e+06	3.70639e+06	4.16699e+06	4.62349e+06	3.62508e+06	2.40243e+06
FALSE	5943	TG(21:3_17:1_17:1)+NH4	TG(55:5)+NH4	1	912.801	16.5085	TG	triacyl	M+NH4		C58 H106 N1 O6	CC=CCCCCCCCCCCCCCC(=O)OCC(COC(=O)CCCCCCCCCCCCCC=CC)OC(=O)CCCCCCCCCCCCCC=CC=CC=CC	1.32978e+07	1.41209e+07	1.3715e+07	1.41068e+07	1.39692e+07	1.36757e+07	1.55443e+07	1.50705e+07	1.43872e+07	1.51938e+07	1.52974e+07	1.52351e+07	1.58269e+06	1.47944e+06	0.0900636	32833.7	17823.5	406487	107730	174109	70145.1	344014	367424	344962	1.37105e+07	1.28528e+07	1.36692e+07	1.18878e+07	1.37181e+07	1.06941e+07	1.48894e+07	1.55846e+07	1.56492e+07	1.50567e+07	1.46176e+07	1.51788e+07	1.22486e+07
FALSE	6217	TG(19:1_18:2_18:3)+NH4	TG(55:6)+NH4	1	910.786	10.5569	TG	triacyl	M+NH4		C58 H104 N1 O6	CC=CC=CC=CCCCCCCCCCCC(=O)OCC(COC(=O)CCCCCCCCCCCCC=CC=CC)OC(=O)CCCCCCCCCCCCCCCC=CC	1.73714e+06	2.29667e+06	1.81808e+06	1.86718e+06	1.98515e+06	1.57274e+06	2.2476e+06	2.09369e+06	1.91067e+06	2.08486e+06	2.18834e+06	2.27338e+06	1.19382e+07	1.20804e+07	1.05341e+07	1.05134e+07	1.12235e+07	1.10686e+07	484504	588669	461969	464280	487926	544204	534038	565962	987655	1.14766e+06	1.09507e+06	1.06025e+06	468661	414179	546085	466972	479366	498855	242018
FALSE	5677	TG(15:0_18:0_23:0)+NH4	TG(56:0)+NH4	1	936.895	19.6094	TG	triacyl	M+NH4		C59 H118 N1 O6	CCCCCCCCCCCCCCC(=O)OCC(COC(=O)CCCCCCCCCCCCCCCCC)OC(=O)CCCCCCCCCCCCCCCCCCCCCC	6.96504e+06	6.80697e+06	5.24005e+06	7.30666e+06	7.39629e+06	7.17509e+06	3.78272e+06	3.29466e+06	2.76081e+06	3.79814e+06	3.98068e+06	3.71506e+06	23685.7	31288.5	225428	208466	198744	125075	184449	197635	143579	47935.7	46868.4	110817	2.19787e+06	1.7296e+06	2.09788e+06	2.18817e+06	2.26988e+06	2.0685e+06	8.20287e+06	8.07049e+06	7.87674e+06	7.90651e+06	8.4543e+06	4.32987e+06	1.32698e+06
FALSE	5678	TG(16:0_18:0_22:0)+NH4	TG(56:0)+NH4	1	936.895	20.1728	TG	triacyl	M+NH4		C59 H118 N1 O6	CCCCCCCCCCCCCCCC(=O)OCC(COC(=O)CCCCCCCCCCCCCCCCC)OC(=O)CCCCCCCCCCCCCCCCCCCCC	1.03145e+08	9.70712e+07	9.76716e+07	9.84341e+07	9.65136e+07	1.02708e+08	5.9815e+07	5.70965e+07	5.35842e+07	6.21008e+07	6.10038e+07	5.48779e+07	901009	921931	933852	1.01673e+06	1.13001e+06	864477	340788	249171	281949	266827	278936	236642	3.15598e+07	2.70372e+07	3.16278e+07	3.13349e+07	3.19416e+07	3.00857e+07	1.67388e+08	1.63606e+08	1.58659e+08	1.62007e+08	1.67093e+08	8.62338e+07	3.63432e+07
FALSE	5675	TG(18:0_14:0_24:0)+NH4	TG(56:0)+NH4	1	936.895	17.5682	TG	triacyl	M+NH4		C59 H118 N1 O6	CCCCCCCCCCCCCC(=O)OCC(COC(=O)CCCCCCCCCCCCCCCCC)OC(=O)CCCCCCCCCCCCCCCCCCCCCCC	1.44519e+06	2.21e+06	1.03718e+06	1.94154e+06	1.89235e+06	1.3203e+06	979270	1.34888e+06	1.69974e+06	2.41012e+06	1.74784e+06	1.65594e+06	493.871	25963.8	220271	107834	90136.2	61665.6	105997	81382.3	131107	61297	20152	12255.5	1.37343e+06	1.04327e+06	1.53079e+06	1.70737e+06	1.99834e+06	1.86218e+06	16244	0.274387	10855.2	9312.3	9898.49	424120	1.78959e+06
FALSE	5676	TG(18:0_18:0_20:0)+NH4	TG(56:0)+NH4	1	936.895	18.4287	TG	triacyl	M+NH4		C59 H118 N1 O6	CCCCCCCCCCCCCCCCCC(=O)OCC(COC(=O)CCCCCCCCCCCCCCCCC)OC(=O)CCCCCCCCCCCCCCCCCCC	1.26322e+07	1.61992e+07	1.81381e+07	1.55597e+07	1.83866e+07	7.92127e+06	1.84798e+07	1.71357e+07	1.55533e+07	2.08073e+07	1.72228e+07	2.02261e+07	260483	178996	446255	387894	447980	349467	152293	152786	223304	126041	51880.9	90946.2	6.34832e+06	4.60549e+06	5.687e+06	6.64972e+06	7.0082e+06	6.08303e+06	1.27222e+07	1.9474e+07	1.90068e+07	9.32893e+06	2.11365e+07	1.86839e+07	5.5293e+06
FALSE	5661	TG(16:0_17:0_23:1)+NH4	TG(56:1)+NH4	1	934.88	17.2197	TG	triacyl	M+NH4		C59 H116 N1 O6	CCCCCCCCCCCCCCCC(=O)OCC(COC(=O)CCCCCCCCCCCCCCCC)OC(=O)CCCCCCCCCCCCCCCCCCCC=CC	1.85327e+06	1.55486e+07	1.52995e+06	1.49062e+06	1.76069e+06	1.43457e+07	2.044e+06	2.07652e+06	2.08017e+06	4.8433e+06	2.59465e+06	1.58094e+06	469611	485225	560535	2.42582e+06	2.52306e+06	655181	746700	636791	861188	541336	810276	900385	3.43025e+06	5.22643e+06	7.59349e+06	6.56703e+06	7.34813e+06	4.40783e+06	2.28497e+06	1.93268e+06	3.3951e+06	3.02458e+07	3.0262e+06	1.62871e+07	1.18885e+06
FALSE	5666	TG(18:0_20:0_18:1)+NH4	TG(56:1)+NH4	1	934.88	18.019	TG	triacyl	M+NH4		C59 H116 N1 O6	CC=CCCCCCCCCCCCCCCC(=O)OCC(COC(=O)CCCCCCCCCCCCCCCCC)OC(=O)CCCCCCCCCCCCCCCCCCC	1.86738e+08	1.63444e+08	1.59753e+08	1.62264e+08	2.0147e+08	1.67993e+08	1.68421e+08	1.57119e+08	1.43633e+08	1.55948e+08	1.53364e+08	1.54587e+08	5.26617e+06	5.07701e+06	5.17869e+06	3.34024e+06	3.21677e+06	3.39639e+06	1.49112e+06	1.15812e+06	1.35751e+06	1.35975e+06	1.26337e+06	1.59187e+06	7.61665e+07	6.79984e+07	7.83524e+07	7.50017e+07	7.72452e+07	7.8295e+07	3.07541e+08	3.50498e+08	3.09469e+08	3.12734e+08	3.35582e+08	2.36284e+08	3.37159e+07
FALSE	5660	TG(36:0_20:1)+NH4	TG(56:1)+NH4	1	934.88	16.7587	TG	triacyl	M+NH4		C59 H116 N1 O6	CCCCCCCCCCCCCCCCCC(=O)OCC(COC(=O)CCCCCCCCCCCCCCCCC)OC(=O)CCCCCCCCCCCCCCCCC=CC	1.15089e+06	7.86822e+06	8.86638e+06	1.03063e+06	2.01208e+07	902924	1.0036e+07	1.25175e+07	1.4825e+07	3.99525e+07	1.71459e+07	9.45054e+06	453715	2.17686e+06	2.1905e+06	2.39352e+06	471067	642931	943349	581997	566698	654483	609066	935974	2.92353e+07	2.74923e+07	2.94227e+07	3.24176e+07	3.02093e+07	3.01404e+07	6.82672e+06	6.69329e+06	3.03204e+07	6.76011e+06	1.14342e+07	6.30593e+06	1.17519e+06
FALSE	5645	TG(16:0_18:1_22:1)+NH4	TG(56:2)+NH4	1	932.864	15.7986	TG	triacyl	M+NH4		C59 H114 N1 O6	CCCCCCCCCCCCCCCC(=O)OCC(COC(=O)CCCCCCCCCCCCCCC=CC)OC(=O)CCCCCCCCCCCCCCCCCCC=CC	1.0817e+08	1.08654e+08	8.92011e+07	1.08323e+08	1.09348e+08	1.06518e+08	9.87671e+07	9.76342e+07	9.51438e+07	1.26871e+08	1.20134e+08	9.48088e+07	1.14214e+07	1.12783e+07	1.11996e+07	9.25805e+06	9.14878e+06	8.86624e+06	1.47572e+06	1.69073e+06	1.24283e+06	2.34664e+06	2.41495e+06	1.4298e+06	4.30258e+07	4.06297e+07	4.37725e+07	4.49472e+07	4.50453e+07	4.36285e+07	2.34966e+08	2.37161e+08	2.40162e+08	2.29703e+08	2.30253e+08	1.92633e+08	4.74661e+07
FALSE	5651	TG(16:0_22:0_18:2)+NH4	TG(56:2)+NH4	1	932.864	16.456	TG	triacyl	M+NH4		C59 H114 N1 O6	CCCCCCCCCCCCCCCC(=O)OCC(COC(=O)CCCCCCCCCCCCC=CC=CC)OC(=O)CCCCCCCCCCCCCCCCCCCCC	2.00814e+07	2.07799e+07	1.8337e+07	2.23306e+07	2.47972e+07	2.16309e+07	2.17466e+07	2.89645e+07	3.57798e+07	2.36691e+07	4.93788e+07	5.78162e+07	2.08571e+06	1.89896e+06	1.64278e+06	4.42515e+06	3.89966e+06	4.68576e+06	949930	1.83387e+06	1.06603e+06	1.06296e+06	1.01734e+06	1.07258e+06	1.55524e+07	1.43158e+07	1.52392e+07	1.34455e+07	1.41563e+07	1.56226e+07	3.13827e+07	2.26971e+07	2.38038e+07	2.28726e+07	2.42807e+07	2.00581e+07	9.93642e+06
FALSE	5649	TG(18:0_18:1_20:1)+NH4	TG(56:2)+NH4	1	932.864	16.0896	TG	triacyl	M+NH4		C59 H114 N1 O6	CC=CCCCCCCCCCCCCCCC(=O)OCC(COC(=O)CCCCCCCCCCCCCCCCC)OC(=O)CCCCCCCCCCCCCCCCC=CC	1.00563e+08	1.01586e+08	9.98965e+07	9.51479e+07	9.00069e+07	1.00541e+08	1.21705e+08	1.1386e+08	1.04433e+08	1.13736e+08	1.0689e+08	1.31777e+08	1.06511e+07	1.03669e+07	1.00272e+07	1.15879e+07	1.01837e+07	1.22293e+07	1.0064e+06	2.92523e+06	900883	2.0227e+06	1.52154e+06	1.14853e+06	3.70265e+07	3.51227e+07	3.69841e+07	3.8937e+07	3.94108e+07	3.70256e+07	1.99901e+08	2.17129e+08	2.14543e+08	2.09718e+08	2.13024e+08	1.72105e+08	4.08184e+07
FALSE	5643	TG(18:0_20:0_18:2)+NH4	TG(56:2)+NH4	1	932.864	14.8303	TG	triacyl	M+NH4		C59 H114 N1 O6	CC=CC=CCCCCCCCCCCCCC(=O)OCC(COC(=O)CCCCCCCCCCCCCCCCC)OC(=O)CCCCCCCCCCCCCCCCCCC	1.88724e+07	1.80292e+07	2.52298e+07	2.78528e+07	2.84489e+07	1.61031e+07	1.08411e+07	1.75585e+07	2.40317e+07	3.27552e+07	3.0059e+07	3.73199e+07	1.97856e+06	2.19017e+06	8.7319e+06	6.34259e+06	6.71106e+06	6.2092e+06	469175	534814	503261	732031	419433	2.06239e+06	5.75518e+06	6.22284e+06	5.49557e+06	6.45436e+06	6.42875e+06	6.38422e+06	6.55009e+06	3.84831e+06	1.73945e+07	2.79813e+07	5.4489e+06	3.68367e+06	3.63355e+06
FALSE	5641	TG(18:2_18:0_20:0)+NH4	TG(56:2)+NH4	1	932.864	14.116	TG	triacyl	M+NH4		C59 H114 N1 O6	CC=CC=CCCCCCCCCCCCCC(=O)OCC(COC(=O)CCCCCCCCCCCCCCCCC)OC(=O)CCCCCCCCCCCCCCCCCCC	445448	201011	793527	5.93951e+06	243395	128043	198717	2.1869e+06	4.14467e+06	339369	1.17053e+07	4.52072e+06	1.25076e+06	1.36391e+06	2.55381e+06	1.06134e+06	1.42634e+06	1.29559e+06	561949	652502	626145	575330	160732	464955	3.06525e+06	2.1207e+06	3.21702e+06	3.11563e+06	3.18247e+06	2.62675e+06	1.06224e+06	1.13015e+06	1.18044e+06	1.53875e+06	718762	2.43268e+06	1.25288e+06
FALSE	5642	TG(20:0_18:1_18:1)+NH4	TG(56:2)+NH4	1	932.864	14.494	TG	triacyl	M+NH4		C59 H114 N1 O6	CC=CCCCCCCCCCCCCCCC(=O)OCC(COC(=O)CCCCCCCCCCCCCCC=CC)OC(=O)CCCCCCCCCCCCCCCCCCC	2.39911e+07	1.79e+07	2.53898e+07	3.31482e+07	2.85798e+07	1.5918e+07	6.28678e+06	1.64209e+07	2.63267e+07	3.31396e+07	3.66091e+07	4.13926e+07	1.66413e+06	1.86391e+06	3.69547e+06	5.52963e+06	6.15029e+06	5.66889e+06	2.18861e+06	1.27331e+06	1.71431e+06	1.3023e+06	729045	1.37747e+06	3.42931e+07	3.44306e+07	3.35816e+07	3.40455e+07	3.48505e+07	3.2807e+07	6.68518e+06	3.85222e+06	1.61422e+07	2.7742e+07	5.4216e+06	2.53558e+07	2.63063e+07
FALSE	5644	TG(20:1_18:0_18:1)+NH4	TG(56:2)+NH4	1	932.864	15.1262	TG	triacyl	M+NH4		C59 H114 N1 O6	CC=CCCCCCCCCCCCCCCC(=O)OCC(COC(=O)CCCCCCCCCCCCCCCCC)OC(=O)CCCCCCCCCCCCCCCCC=CC	526455	24455.5	73432	38238.5	53374	16161.1	2.08719e+06	2.30307e+06	2.48693e+06	36969	3.25459e+06	4.33461e+06	326690	339695	709661	1.38287e+06	4.42962e+06	564248	893426	278539	871948	849924	212749	828014	5.56212e+06	5.25292e+06	5.60166e+06	2.97731e+06	3.09118e+06	5.867e+06	10017.6	591196	905975	3.00797e+06	2.59015e+06	6.13832e+06	2.32445e+06
FALSE	5638	TG(16:0_22:0_18:3)+NH4	TG(56:3)+NH4	1	930.848	15.1751	TG	triacyl	M+NH4		C59 H112 N1 O6	CCCCCCCCCCCCCCCC(=O)OCC(COC(=O)CCCCCCCCCCC=CC=CC=CC)OC(=O)CCCCCCCCCCCCCCCCCCCCC	1.23604e+07	1.69839e+07	1.31432e+07	2.05748e+07	1.53482e+07	1.44014e+07	1.77743e+07	1.6809e+07	1.561e+07	1.78052e+07	1.79813e+07	1.82047e+07	4.23137e+06	4.06733e+06	3.84233e+06	3.42319e+06	3.74697e+06	3.9286e+06	313512	408755	373178	797062	386863	533211	3.26686e+06	2.96593e+06	4.29476e+06	4.24478e+06	4.20007e+06	3.61435e+06	9.13382e+06	9.74382e+06	8.60932e+06	8.58489e+06	9.75184e+06	8.04767e+06	4.67711e+06
FALSE	5639	TG(18:0_16:1_22:2)+NH4	TG(56:3)+NH4	1	930.848	15.5158	TG	triacyl	M+NH4		C59 H112 N1 O6	CC=CCCCCCCCCCCCCC(=O)OCC(COC(=O)CCCCCCCCCCCCCCCCC)OC(=O)CCCCCCCCCCCCCCCCC=CC=CC	2.12439e+07	2.32321e+07	9.25801e+06	2.20235e+07	2.16522e+07	2.09578e+07	1.25766e+07	1.25062e+07	1.2262e+07	6.30839e+06	1.09191e+07	5.97318e+06	3.93233e+06	3.74425e+06	555880	634435	240652	691474	669729	549863	278458	232119	496677	241654	1.88591e+06	1.86829e+06	2.09343e+06	6.43097e+06	1.82361e+06	2.38494e+06	1.08732e+07	4.81173e+06	1.05128e+07	1.06851e+07	1.10593e+07	9.54808e+06	981841
FALSE	5640	TG(18:0_18:0_20:3)+NH4	TG(56:3)+NH4	1	930.848	15.6786	TG	triacyl	M+NH4		C59 H112 N1 O6	CCCCCCCCCCCCCCCCCC(=O)OCC(COC(=O)CCCCCCCCCCCCCCCCC)OC(=O)CCCCCCCCCCCCC=CC=CC=CC	7.50575e+06	6.84125e+06	9.25801e+06	8.43564e+06	6.33679e+06	6.06784e+06	1.25766e+07	9.75872e+06	6.80522e+06	6.30839e+06	1.09191e+07	7.26369e+06	604319	3.84826e+06	500238	634435	240652	304149	313781	574758	635715	232119	496677	582513	1.88591e+06	2.40865e+06	2.09343e+06	2.09914e+06	2.31865e+06	3.11452e+06	1.09443e+07	4.81365e+06	2.87891e+06	1.07903e+07	2.94545e+06	1.82957e+06	360520
FALSE	5634	TG(18:1_18:1_20:1)+NH4	TG(56:3)+NH4	1	930.848	14.311	TG	triacyl	M+NH4		C59 H112 N1 O6	CC=CCCCCCCCCCCCCCCC(=O)OCC(COC(=O)CCCCCCCCCCCCCCC=CC)OC(=O)CCCCCCCCCCCCCCCCC=CC	2.67887e+07	4.18835e+07	2.67595e+07	3.37061e+07	4.07204e+07	4.19142e+07	5.45945e+07	5.04854e+07	4.56744e+07	5.60301e+07	5.48979e+07	5.53391e+07	2.11593e+07	2.16018e+07	2.21271e+07	2.1488e+07	2.23513e+07	2.12366e+07	7.44993e+06	7.22901e+06	6.88313e+06	6.83603e+06	7.02988e+06	6.93873e+06	7.28147e+06	1.18924e+07	1.34513e+07	1.92357e+07	1.25757e+07	8.63312e+06	7.24267e+07	6.70004e+07	7.04385e+07	7.17678e+07	6.79778e+07	6.38728e+07	1.54271e+07
FALSE	5636	TG(20:0_18:1_18:2)+NH4	TG(56:3)+NH4	1	930.848	14.733	TG	triacyl	M+NH4		C59 H112 N1 O6	CC=CC=CCCCCCCCCCCCCC(=O)OCC(COC(=O)CCCCCCCCCCCCCCC=CC)OC(=O)CCCCCCCCCCCCCCCCCCC	1.73271e+07	3.52945e+07	1.81166e+07	3.38874e+07	3.50001e+07	3.63098e+07	5.42955e+07	4.73036e+07	3.9654e+07	5.33386e+07	5.28137e+07	5.60001e+07	1.19926e+07	3.63433e+06	1.29689e+07	1.20889e+07	1.19698e+07	1.23057e+07	4.70583e+06	3.99467e+06	3.58039e+06	3.97307e+06	4.09271e+06	4.47005e+06	6.95624e+06	6.34064e+06	6.58275e+06	1.02761e+07	7.09122e+06	6.36355e+06	1.353e+07	9.73648e+06	6.4656e+06	8.97729e+06	1.54525e+07	1.0963e+07	6.02799e+06
FALSE	5633	TG(36:3_20:0)+NH4	TG(56:3)+NH4	1	930.848	13.2176	TG	triacyl	M+NH4		C59 H112 N1 O6	CC=CC=CC=CCCCCCCCCCCC(=O)OCC(COC(=O)CCCCCCCCCCCCCCCCC)OC(=O)CCCCCCCCCCCCCCCCCCC	9.33337e+06	703600	1.01061e+06	1.04482e+07	1.36241e+06	2.12808e+06	758551	1.86713e+06	2.94974e+06	3.82367e+06	872044	5.50721e+06	5.54899e+06	1.40568e+07	4.07182e+06	2.29582e+06	1.85185e+06	1.89565e+06	1.88522e+06	1.84967e+06	1.81231e+06	2.09395e+06	1.81385e+06	1.79186e+06	3.14322e+06	5.85093e+06	4.67889e+06	3.84478e+06	2.87276e+06	3.47061e+06	2.23638e+06	2.9804e+06	3.36162e+06	3.16279e+06	1.76847e+06	2.97492e+06	846416
FALSE	5630	TG(16:0_18:0_22:4)+NH4	TG(56:4)+NH4	1	928.833	13.9447	TG	triacyl	M+NH4		C59 H110 N1 O6	CCCCCCCCCCCCCCCC(=O)OCC(COC(=O)CCCCCCCCCCCCCCCCC)OC(=O)CCCCCCCCCCCCC=CC=CC=CC=CC	2.04808e+07	2.07474e+07	2.06979e+07	2.07585e+07	2.03872e+07	2.15348e+07	2.95721e+07	2.83255e+07	2.66851e+07	2.96711e+07	2.85115e+07	3.02899e+07	1.63855e+07	1.6965e+07	1.20647e+07	6.64272e+06	6.00247e+06	6.31859e+06	387476	260228	281749	341649	289304	300034	8.87496e+06	8.63463e+06	8.54896e+06	9.28003e+06	8.43714e+06	8.76064e+06	1.08505e+07	1.00686e+07	1.07917e+07	9.62368e+06	1.04854e+07	8.63519e+06	8.48111e+06
FALSE	5631	TG(18:0_18:0_20:4)+NH4	TG(56:4)+NH4	1	928.833	14.4244	TG	triacyl	M+NH4		C59 H110 N1 O6	CCCCCCCCCCCCCCCCCC(=O)OCC(COC(=O)CCCCCCCCCCCCCCCCC)OC(=O)CCCCCCC=CCC=CCC=CCC=CCC	6.94896e+06	7.39187e+06	7.00882e+06	7.19748e+06	7.0648e+06	7.26525e+06	1.01678e+07	9.62616e+06	8.95068e+06	9.59234e+06	9.87802e+06	9.74224e+06	776838	570816	990939	992165	151713	154589	501506	208759	369181	481177	171762	188111	6.90045e+06	5.96766e+06	6.2784e+06	6.27281e+06	6.51551e+06	6.05125e+06	6.81273e+06	6.45483e+06	6.51694e+06	5.70578e+06	6.44424e+06	5.82072e+06	3.79312e+06
FALSE	5628	TG(18:0_18:1_20:3)+NH4	TG(56:4)+NH4	1	928.833	13.6361	TG	triacyl	M+NH4		C59 H110 N1 O6	CC=CCCCCCCCCCCCCCCC(=O)OCC(COC(=O)CCCCCCCCCCCCCCCCC)OC(=O)CCCCCCCCCCCCC=CC=CC=CC	7.6884e+06	9.66811e+06	7.36634e+06	1.04778e+07	7.75164e+06	9.78018e+06	9.47843e+06	1.08937e+07	1.21576e+07	1.24043e+07	1.50142e+07	1.05231e+07	2.41463e+07	2.44594e+07	1.10328e+07	1.70338e+07	4.06156e+06	5.1999e+06	1.51255e+06	1.31085e+06	1.39692e+06	1.75398e+06	1.57413e+06	1.6643e+06	3.97205e+06	4.06477e+06	5.31984e+06	4.74783e+06	2.79326e+06	4.76794e+06	4.926e+06	6.17539e+06	8.57347e+06	5.30353e+06	5.36873e+06	5.05922e+06	5.75453e+06
FALSE	5622	TG(18:1_20:0_18:3)+NH4	TG(56:4)+NH4	1	928.833	12.2248	TG	triacyl	M+NH4		C59 H110 N1 O6	CC=CC=CC=CCCCCCCCCCCC(=O)OCC(COC(=O)CCCCCCCCCCCCCCC=CC)OC(=O)CCCCCCCCCCCCCCCCCCC	7275.09	5239.94	115592	17260.7	176277	1322.77	322314	322161	317530	574494	4963.55	211223	8.01592e+06	8.12555e+06	9.7835e+06	1.0568e+07	1.18005e+07	1.07724e+07	1.76278e+06	1.61259e+06	1.20262e+06	1.81933e+06	1.82156e+06	1.89361e+06	5.47115e+06	567646	5.4349e+06	461492	673161	572462	2.10828e+06	1.60759e+06	697565	1.80234e+06	2.24566e+06	2.70359e+06	379248
FALSE	5627	TG(18:1_20:1_18:2)+NH4	TG(56:4)+NH4	1	928.833	13.4049	TG	triacyl	M+NH4		C59 H110 N1 O6	CC=CC=CCCCCCCCCCCCCC(=O)OCC(COC(=O)CCCCCCCCCCCCCCC=CC)OC(=O)CCCCCCCCCCCCCCCCC=CC	2.54383e+06	1.2705e+07	1.2103e+07	1.34772e+07	1.24902e+07	1.24784e+07	3.64051e+06	9.88084e+06	1.59838e+07	2.09033e+07	2.02482e+07	4.77139e+06	1.45375e+07	1.38476e+07	2.43253e+07	9.50075e+06	9.80671e+06	8.5899e+06	1.31313e+06	770702	2.55137e+06	2.69684e+06	1.53014e+06	1.60575e+06	5.37925e+06	5.24296e+06	5.85122e+06	5.94574e+06	2.15657e+06	5.94841e+06	3.47707e+06	3.19918e+06	3.12848e+06	3.56143e+06	8.7477e+06	3.68754e+06	2.71035e+06
FALSE	5624	TG(20:2_18:0_18:2)+NH4	TG(56:4)+NH4	1	928.833	12.7144	TG	triacyl	M+NH4		C59 H110 N1 O6	CC=CC=CCCCCCCCCCCCCC(=O)OCC(COC(=O)CCCCCCCCCCCCCCCCC)OC(=O)CCCCCCCCCCCCCCC=CC=CC	337761	737022	31748.2	720705	21841.9	472790	36405.5	70747.6	104106	44349.2	39001.2	44504.1	3.05024e+06	2.79923e+06	9.19939e+06	6.47876e+06	6.28343e+06	6.21595e+06	232904	8.18082e+06	90226.8	179477	8.52754e+06	8.27623e+06	19516.9	15132.6	17058.9	19812	19245.5	14584.3	12498.2	9610.62	20673.1	18693.5	12254.2	21493.9	17850.1
FALSE	5623	TG(36:4_20:0)+NH4	TG(56:4)+NH4	1	928.833	12.4774	TG	triacyl	M+NH4		C59 H110 N1 O6	CC=CC=CCCCCCCCCCCCCC(=O)OCC(COC(=O)CCCCCCCCCCCCC=CC=CC)OC(=O)CCCCCCCCCCCCCCCCCCC	312454	750077	4862.46	682962	173444	454603	2940.55	104380	204367	3706.74	3075.69	223841	1.10005e+07	1.08655e+07	1.96501e+07	8.05206e+06	8.73083e+06	8.17811e+06	1.89798e+06	1.70914e+06	1.84504e+06	2.0816e+06	2.38039e+06	1.93243e+06	4850.19	467916	4775.39	643995	578630	573481	1405.61	2658.35	34932.4	7881.33	17884	604335	26012.3
FALSE	5621	TG(38:4_18:0)+NH4	TG(56:4)+NH4	1	928.833	12.0059	TG	triacyl	M+NH4		C59 H110 N1 O6	CC=CCCCCCCCCCCCCCCC(=O)OCC(COC(=O)CCCCCCCCCCCCCCCCC)OC(=O)CCCCCCCCCCCCC=CC=CC=CC	671337	939069	626180	986209	933213	462804	2.03039e+06	2.06568e+06	2.07225e+06	2.47603e+06	1.88215e+06	2.43797e+06	784273	9.64781e+06	1.14598e+07	1.1365e+07	1.23572e+07	1.14804e+07	1.21974e+07	1.17548e+07	1.10517e+07	1.24264e+07	1.16257e+07	1.21152e+07	5.06327e+06	5.88697e+06	5.45168e+06	5.80828e+06	5.70367e+06	4.9986e+06	2.81302e+06	4.20963e+06	2.4572e+06	3.99763e+06	3.75494e+06	5.41804e+06	2.42674e+06
FALSE	5618	TG(18:0_18:1_20:4)+NH4	TG(56:5)+NH4	1	926.817	12.6774	TG	triacyl	M+NH4		C59 H108 N1 O6	CC=CCCCCCCCCCCCCCCC(=O)OCC(COC(=O)CCCCCCCCCCCCCCCCC)OC(=O)CCCCCCC=CCC=CCC=CCC=CCC	2.76725e+07	2.26713e+07	2.5303e+07	2.93778e+07	2.74556e+07	2.63314e+07	3.59795e+07	3.4991e+07	3.35159e+07	3.34409e+07	3.74275e+07	3.69115e+07	1.88523e+07	1.01317e+07	9.38149e+06	1.07172e+07	1.17808e+07	1.02596e+07	1.84174e+06	1.36872e+06	1.63287e+06	1.65033e+06	1.53449e+06	1.74683e+06	2.32174e+07	2.29689e+07	2.31173e+07	2.33167e+07	2.38443e+07	2.30488e+07	2.24182e+07	2.21328e+07	2.35779e+07	2.32237e+07	2.20003e+07	2.0544e+07	1.45733e+07
FALSE	5615	TG(18:1_18:2_20:2)+NH4	TG(56:5)+NH4	1	926.817	11.9668	TG	triacyl	M+NH4		C59 H108 N1 O6	CC=CC=CCCCCCCCCCCCCC(=O)OCC(COC(=O)CCCCCCCCCCCCCCC=CC)OC(=O)CCCCCCCCCCCCCCC=CC=CC	2.07127e+06	1.19699e+07	1.09809e+07	2.30581e+06	1.70762e+06	1.05108e+07	1.64782e+07	1.06784e+07	4.73021e+06	4.72033e+06	5.77657e+06	5.92951e+06	1.37423e+07	5.45577e+06	1.71053e+06	1.97512e+06	2.22814e+07	2.36222e+07	9.85014e+06	8.5325e+06	8.15056e+06	8.1356e+06	8.88405e+06	8.88996e+06	1.42433e+07	1.36173e+07	1.19578e+06	1.47329e+07	1.52226e+07	1.38548e+06	1.84449e+06	1.23496e+07	2.82183e+06	3.39332e+06	1.19629e+07	2.8769e+06	1.53277e+06
FALSE	5617	TG(18:1_20:1_18:3)+NH4	TG(56:5)+NH4	1	926.817	12.2474	TG	triacyl	M+NH4		C59 H108 N1 O6	CC=CC=CC=CCCCCCCCCCCC(=O)OCC(COC(=O)CCCCCCCCCCCCCCC=CC)OC(=O)CCCCCCCCCCCCCCCCC=CC	1.38278e+07	2.06843e+07	1.54215e+07	1.67545e+07	1.78262e+07	2.07564e+07	2.90216e+07	2.49907e+07	2.06123e+07	2.85289e+07	2.44927e+07	2.64204e+07	8.98307e+06	1.81262e+07	3.13102e+07	2.7144e+07	2.40344e+07	2.41009e+07	2.19477e+06	1.0033e+07	9.5847e+06	1.03095e+07	1.02162e+07	1.95171e+06	1.44821e+07	1.33007e+07	1.46543e+07	1.43476e+07	1.4728e+07	1.31736e+07	1.00147e+07	9.57653e+06	1.37248e+07	1.41311e+07	9.9328e+06	1.10455e+07	1.06031e+07
FALSE	5600	TG(16:0_18:1_22:5)+NH4	TG(56:6)+NH4	1	924.801	11.4977	TG	triacyl	M+NH4		C59 H106 N1 O6	CCCCCCCCCCCCCCCC(=O)OCC(COC(=O)CCCCCCCCCCCCCCC=CC)OC(=O)CCCCCCCCCCC=CC=CC=CC=CC=CC	3.69435e+07	3.44934e+07	3.65022e+07	3.86322e+07	3.59246e+07	3.58797e+07	6.26644e+07	5.99817e+07	5.64652e+07	6.05499e+07	5.97805e+07	6.37757e+07	2.83527e+07	3.11913e+07	2.96577e+07	2.69456e+07	2.90336e+07	2.78529e+07	9.47634e+06	6.29316e+06	5.79621e+06	8.97167e+06	6.38748e+06	6.07699e+06	3.8925e+07	4.50756e+07	4.0605e+07	3.7999e+07	3.77722e+07	3.84214e+07	5.43399e+07	5.03258e+07	5.0872e+07	5.40382e+07	5.16417e+07	4.82111e+07	2.12627e+07
FALSE	5601	TG(18:0_18:1_20:5)+NH4	TG(56:6)+NH4	1	924.801	11.8969	TG	triacyl	M+NH4		C59 H106 N1 O6	CC=CCCCCCCCCCCCCCCC(=O)OCC(COC(=O)CCCCCCCCCCCCCCCCC)OC(=O)CCCCCCCCC=CC=CC=CC=CC=CC	8.0015e+06	4.04845e+07	4.21749e+07	4.1427e+07	1.74397e+06	4.13329e+07	2.63761e+07	2.46541e+07	2.25893e+07	2.46393e+07	2.54153e+07	2.3737e+07	310752	2.95365e+07	245509	530480	3.09393e+07	243784	2.77142e+06	2.64042e+06	2.65173e+06	3.21878e+06	3.13398e+06	2.73804e+06	1.80619e+06	9.45571e+06	1.59364e+06	2.03771e+06	4.7561e+07	2.32522e+06	5.80705e+07	5.66686e+07	5.80248e+07	6.02867e+07	1.22547e+06	5.15078e+07	2.6495e+07
FALSE	5596	TG(18:0_18:3_20:3)+NH4	TG(56:6)+NH4	1	924.801	10.1412	TG	triacyl	M+NH4		C59 H106 N1 O6	CC=CC=CC=CCCCCCCCCCCC(=O)OCC(COC(=O)CCCCCCCCCCCCCCCCC)OC(=O)CCCCCCCCCCCCC=CC=CC=CC	662.914	806.484	116844	123759	1061.5	0.0719097	195224	183299	168825	284702	0.123296	371206	2.96272e+06	1.68436e+06	5.87767e+06	4.38089e+06	2.74364e+06	2.34735e+06	109855	95111.8	129300	129510	127668	1.86419e+06	0.0346843	0.0027962	1.89076	0	0	0.00286195	0.0604159	0.11696	0.0718173	63184	0.109822	0.107259	0.0318616
FALSE	5599	TG(18:1_18:2_20:3)+NH4	TG(56:6)+NH4	1	924.801	11.439	TG	triacyl	M+NH4		C59 H106 N1 O6	CC=CC=CCCCCCCCCCCCCC(=O)OCC(COC(=O)CCCCCCCCCCCCCCC=CC)OC(=O)CCCCCCCCCCCCC=CC=CC=CC	3.69435e+07	3.44934e+07	3.65022e+07	3.86322e+07	3.59246e+07	3.58797e+07	6.26644e+07	5.99817e+07	5.64652e+07	6.05499e+07	5.97805e+07	6.37757e+07	2.83527e+07	3.11913e+07	2.96577e+07	2.69456e+07	2.90336e+07	2.78529e+07	9.47634e+06	6.29316e+06	5.79621e+06	8.97167e+06	6.38748e+06	6.07699e+06	3.8925e+07	4.50756e+07	4.0605e+07	3.7999e+07	3.77722e+07	3.84214e+07	5.43399e+07	5.03258e+07	5.0872e+07	5.40382e+07	5.16417e+07	4.82111e+07	2.12627e+07
FALSE	5597	TG(18:1_20:2_18:3)+NH4	TG(56:6)+NH4	1	924.801	10.4302	TG	triacyl	M+NH4		C59 H106 N1 O6	CC=CC=CC=CCCCCCCCCCCC(=O)OCC(COC(=O)CCCCCCCCCCCCCCC=CC)OC(=O)CCCCCCCCCCCCCCC=CC=CC	38.6707	154.504	118743	126041	2759.39	2733.49	193801	149735	103587	5781.76	4179.51	372750	6.78521e+06	5.13292e+06	1.32773e+07	7.6265e+06	8.8971e+06	6.88826e+06	2.93339e+06	5.56592e+06	5.54027e+06	5.38584e+06	5.26552e+06	5.47374e+06	96.6502	2.19544	238847	10.6174	2.73687	106.565	2411.87	339.737	179.128	63323.5	4700.19	285.361	1093.84
FALSE	5583	TG(18:1_18:2_20:4)+NH4	TG(56:7)+NH4	1	922.786	10.8235	TG	triacyl	M+NH4		C59 H104 N1 O6	CC=CC=CCCCCCCCCCCCCC(=O)OCC(COC(=O)CCCCCCCCCCCCCCC=CC)OC(=O)CCCCCCC=CCC=CCC=CCC=CCC	2.04191e+07	459486	1.98869e+07	1.92749e+07	1.8926e+07	420645	707175	1.49119e+07	2.89094e+07	3.32421e+07	3.24101e+07	3.21197e+07	3.61309e+07	3.61746e+07	1.59797e+07	1.53945e+07	1.58176e+07	1.55123e+07	2.66148e+06	2.52115e+06	2.44368e+06	2.64403e+06	20369.7	2.64188e+06	1.03584e+07	1.02829e+07	1.62618e+07	1.23012e+06	1.68321e+06	2.10113e+06	7.70445e+06	837235	1.549e+07	1.56473e+07	851360	1.30493e+07	127237
FALSE	5582	TG(18:1_18:3_20:3)+NH4	TG(56:7)+NH4	1	922.786	10.4688	TG	triacyl	M+NH4		C59 H104 N1 O6	CC=CC=CC=CCCCCCCCCCCC(=O)OCC(COC(=O)CCCCCCCCCCCCCCC=CC)OC(=O)CCCCCCCCCCCCC=CC=CC=CC	1.56715e+07	1.66174e+07	1.46986e+07	1.52996e+07	1.45138e+07	1.57687e+07	2.84744e+07	2.82272e+07	2.75875e+07	3.29446e+07	3.07736e+07	2.75392e+07	1.36422e+07	2.95611e+07	2.95981e+07	2.75653e+07	2.4526e+07	2.0307e+07	3.2112e+06	3.29465e+06	2.96367e+06	2.71372e+06	2.59447e+06	2.60759e+06	1.47473e+07	1.43401e+07	1.43201e+07	1.48234e+07	1.45228e+07	1.34572e+07	1.17596e+07	1.51046e+07	1.45495e+07	1.41883e+07	1.42787e+07	1.17937e+07	6.92663e+06
FALSE	6219	TG(18:3_18:3_20:3)+NH4	TG(56:9)+NH4	1	918.755	9.15212	TG	triacyl	M+NH4		C59 H100 N1 O6	CC=CC=CC=CCCCCCCCCCCC(=O)OCC(COC(=O)CCCCCCCCCCC=CC=CC=CC)OC(=O)CCCCCCCCCCCCC=CC=CC=CC	1.3731e+06	1.31889e+06	1.00861e+06	712823	787960	1.02171e+06	881862	1.07349e+06	1.2502e+06	1.36282e+06	1.57804e+06	1.27163e+06	4.06297e+07	3.91941e+07	3.85055e+07	3.57256e+07	3.52584e+07	3.66057e+07	294628	269749	250770	204896	275859	162564	NP	NP	NP	NP	NP	NP	NP	NP	NP	NP	NP	NP	NP
FALSE	6218	TG(37:8_19:1)+NH4	TG(56:9)+NH4	1	918.755	8.52092	TG	triacyl	M+NH4		C59 H100 N1 O6	CC=CC=CC=CCCCCCCCCCC(=O)OCC(COC(=O)CCCCCCCCCCCCCCCC=CC)OC(=O)CCCCCCCCC=CC=CC=CC=CC=CC	801.29	564.176	279.478	311.189	566.391	372.048	2400.46	1382.18	344.679	133.854	147.113	48.2856	1.25638e+07	1.321e+07	1.3396e+07	1.19247e+07	1.23407e+07	1.23618e+07	24925.1	13782.1	13481.4	16161.6	17540.7	13179.8	NP	NP	NP	NP	NP	NP	NP	NP	NP	NP	NP	NP	NP
FALSE	5735	TG(16:0_17:0_24:0)+NH4	TG(57:0)+NH4	1	950.911	20.4561	TG	triacyl	M+NH4		C60 H120 N1 O6	CCCCCCCCCCCCCCCC(=O)OCC(COC(=O)CCCCCCCCCCCCCCCC)OC(=O)CCCCCCCCCCCCCCCCCCCCCCC	5.89856e+06	5.68938e+06	5.63522e+06	5.67926e+06	5.88376e+06	5.9215e+06	2.65422e+06	2.52524e+06	2.36116e+06	2.71856e+06	2.48242e+06	2.56374e+06	50269.2	53944.7	114258	93356.8	185132	180809	60085.2	60953.8	31603.7	28109.6	16353.2	29126	1.33495e+06	1.40835e+06	1.53773e+06	1.75054e+06	1.91545e+06	1.71258e+06	7.45968e+06	7.58236e+06	1.89115e+06	6.74463e+06	6.81592e+06	3.79561e+06	1.04997e+06
FALSE	5737	TG(16:0_18:0_23:0)+NH4	TG(57:0)+NH4	1	950.911	21.0477	TG	triacyl	M+NH4		C60 H120 N1 O6	CCCCCCCCCCCCCCCC(=O)OCC(COC(=O)CCCCCCCCCCCCCCCCC)OC(=O)CCCCCCCCCCCCCCCCCCCCCC	2.2007e+07	2.07188e+07	2.02654e+07	2.18094e+07	2.14545e+07	2.06157e+07	1.03035e+07	9.97867e+06	9.51514e+06	1.04683e+07	1.07788e+07	1.02016e+07	94716.1	40896.1	113127	157739	154562	141056	20030.8	36636.7	72116.1	19262.3	28337	32100.1	9.09264e+06	8.90871e+06	9.56825e+06	9.82466e+06	9.7855e+06	9.7707e+06	5.57441e+07	5.12135e+07	5.26505e+07	5.12212e+07	5.09036e+07	2.26826e+07	8.1657e+06
FALSE	5733	TG(18:0_19:0_20:0)+NH4	TG(57:0)+NH4	1	950.911	18.4485	TG	triacyl	M+NH4		C60 H120 N1 O6	CCCCCCCCCCCCCCCCCC(=O)OCC(COC(=O)CCCCCCCCCCCCCCCCCC)OC(=O)CCCCCCCCCCCCCCCCCCC	6.95258e+06	5.85686e+06	5.55141e+06	5.31361e+06	5.88043e+06	5.74835e+06	5.50169e+06	5.35458e+06	5.13304e+06	6.10339e+06	5.48688e+06	5.89222e+06	29106.1	22733.1	248267	180575	218786	127180	78068.3	59105.4	54546.6	29814.6	28902.6	30594.5	3.59068e+06	3.51977e+06	3.56884e+06	3.79579e+06	3.88833e+06	3.86804e+06	4.80405e+06	5.12248e+06	5.14433e+06	5.85154e+06	4.86844e+06	5.22145e+06	3.9997e+06
FALSE	5734	TG(24:0_15:0_18:0)+NH4	TG(57:0)+NH4	1	950.911	19.3652	TG	triacyl	M+NH4		C60 H120 N1 O6	CCCCCCCCCCCCCCC(=O)OCC(COC(=O)CCCCCCCCCCCCCCCCC)OC(=O)CCCCCCCCCCCCCCCCCCCCCCC	118.131	62.8054	1096.54	53.1047	84.1515	1207.88	4.91784	2058.14	4082.74	883.378	56.266	859.185	9615.82	15720.8	111844	60739.4	48549.5	34667.3	26067.4	41883	41180.3	7645.6	10693.8	8139.3	259659	298.487	575585	959503	1.16847e+06	399457	0.906787	4.63461	34.7016	5.39858	44.5944	48.9422	1.13521e+06
FALSE	5726	TG(15:0_18:0_24:1)+NH4	TG(57:1)+NH4	1	948.895	17.7629	TG	triacyl	M+NH4		C60 H118 N1 O6	CCCCCCCCCCCCCCC(=O)OCC(COC(=O)CCCCCCCCCCCCCCCCC)OC(=O)CCCCCCCCCCCCCCCCCCCCC=CC	2.18242e+06	566309	3.86244e+06	3.98185e+06	849551	644771	2.35625e+06	2.02209e+06	1.65982e+06	2.21476e+06	2.47765e+06	1.87547e+06	372412	288403	84316.1	82433.5	74996.6	199855	281696	119042	295516	331041	232842	284167	462810	1.93018e+06	440497	476233	522359	553730	1.78532e+06	2.55155e+06	1.96326e+06	3.31576e+06	3.34475e+06	3.71705e+06	599239
FALSE	5727	TG(15:0_24:0_18:1)+NH4	TG(57:1)+NH4	1	948.895	17.9937	TG	triacyl	M+NH4		C60 H118 N1 O6	CCCCCCCCCCCCCCC(=O)OCC(COC(=O)CCCCCCCCCCCCCCC=CC)OC(=O)CCCCCCCCCCCCCCCCCCCCCCC	5.54294e+06	5.38841e+06	5.70844e+06	5.73149e+06	5.1828e+06	5.60024e+06	2.91067e+06	3.07756e+06	3.20168e+06	3.90966e+06	3.89795e+06	3.14953e+06	669666	751908	416044	262998	340747	361639	408498	413626	381326	142368	208002	133569	2.75931e+06	3.05081e+06	3.17588e+06	2.8287e+06	3.08059e+06	3.09835e+06	3.52799e+06	3.72623e+06	3.47262e+06	1.61748e+07	3.34469e+06	6.40049e+06	3.02167e+06
FALSE	5728	TG(16:0_18:0_23:1)+NH4	TG(57:1)+NH4	1	948.895	18.3049	TG	triacyl	M+NH4		C60 H118 N1 O6	CCCCCCCCCCCCCCCC(=O)OCC(COC(=O)CCCCCCCCCCCCCCCCC)OC(=O)CCCCCCCCCCCCCCCCCCCC=CC	3.11653e+06	5.27153e+07	5.11036e+07	5.41006e+07	3.40821e+06	7.00891e+06	5.01924e+06	1.68111e+07	2.83692e+07	2.951e+07	3.023e+07	2.59671e+07	513599	884400	907609	914887	441759	849233	205064	386734	344360	390179	408476	421888	3.30806e+06	2.19748e+06	2.71887e+07	2.66539e+06	2.83253e+07	2.69757e+07	1.56317e+07	3.7177e+06	3.69694e+06	1.6167e+07	3.33343e+06	8.98342e+07	2.80346e+06
FALSE	5730	TG(16:0_23:0_18:1)+NH4	TG(57:1)+NH4	1	948.895	18.5612	TG	triacyl	M+NH4		C60 H118 N1 O6	CCCCCCCCCCCCCCCC(=O)OCC(COC(=O)CCCCCCCCCCCCCCC=CC)OC(=O)CCCCCCCCCCCCCCCCCCCCCC	4.53395e+07	4.24774e+07	4.26093e+07	4.31912e+07	4.53465e+07	4.59807e+07	3.23577e+07	3.06926e+07	2.86009e+07	3.18879e+07	3.12498e+07	3.01776e+07	396703	523141	268290	293037	541510	483258	241873	375623	311505	237877	250794	463156	1.8638e+07	1.96773e+07	2.08301e+07	2.18821e+07	2.15288e+07	2.22913e+07	1.26605e+08	1.17424e+08	1.20151e+08	1.21517e+08	1.26095e+08	7.83235e+07	1.5905e+07
FALSE	5724	TG(17:1_18:0_22:0)+NH4	TG(57:1)+NH4	1	948.895	16.1254	TG	triacyl	M+NH4		C60 H118 N1 O6	CC=CCCCCCCCCCCCCCC(=O)OCC(COC(=O)CCCCCCCCCCCCCCCCC)OC(=O)CCCCCCCCCCCCCCCCCCCCC	8.518e+06	7.91121e+06	8.45141e+06	7.59662e+06	8.47804e+06	8.27739e+06	8.04289e+06	6.9165e+06	5.69395e+06	4.56933e+06	2.31734e+06	8.60199e+06	1.07329e+06	1.05823e+06	1.0908e+06	903530	754206	768311	563560	492069	407161	348138	427628	350933	5.99264e+06	6.04207e+06	7.11033e+06	6.52294e+06	6.30883e+06	6.68832e+06	3.25781e+06	3.23318e+06	2.94769e+06	2.70125e+06	3.43839e+06	6.01089e+06	6.02232e+06
FALSE	5720	TG(16:0_18:1_23:1)+NH4	TG(57:2)+NH4	1	946.88	16.9551	TG	triacyl	M+NH4		C60 H116 N1 O6	CCCCCCCCCCCCCCCC(=O)OCC(COC(=O)CCCCCCCCCCCCCCC=CC)OC(=O)CCCCCCCCCCCCCCCCCCCC=CC	1.34434e+07	1.30416e+07	1.42753e+07	1.38376e+07	1.58663e+07	1.13073e+07	7.77854e+06	8.92638e+06	9.95012e+06	1.19348e+07	1.19556e+07	8.12091e+06	1.57307e+06	1.50325e+06	1.55362e+06	827783	1.18832e+06	713062	541395	309899	504618	476526	427371	455061	8.08136e+06	7.25566e+06	7.16004e+06	8.19686e+06	7.56945e+06	7.16678e+06	4.88987e+07	6.55765e+07	4.05359e+07	6.73839e+07	5.11175e+07	5.49016e+07	9.00802e+06
FALSE	5722	TG(16:0_23:0_18:2)+NH4	TG(57:2)+NH4	1	946.88	17.3075	TG	triacyl	M+NH4		C60 H116 N1 O6	CCCCCCCCCCCCCCCC(=O)OCC(COC(=O)CCCCCCCCCCCCC=CC=CC)OC(=O)CCCCCCCCCCCCCCCCCCCCCC	1.06194e+07	9.67853e+06	8.85485e+06	8.8622e+06	1.00061e+07	1.02479e+07	1.3868e+07	1.24007e+07	1.07611e+07	1.25129e+07	1.01632e+07	1.40265e+07	475754	365914	448268	517015	587549	734279	656177	355222	458274	589717	610718	423717	5.6397e+06	5.60128e+06	6.5321e+06	6.04256e+06	6.10259e+06	6.30099e+06	1.99276e+07	6.58591e+07	1.70486e+07	6.57621e+07	1.88124e+07	5.29643e+07	1.13883e+07
FALSE	5717	TG(20:0_18:1_19:1)+NH4	TG(57:2)+NH4	1	946.88	15.3651	TG	triacyl	M+NH4		C60 H116 N1 O6	CC=CCCCCCCCCCCCCCCC(=O)OCC(COC(=O)CCCCCCCCCCCCCCCC=CC)OC(=O)CCCCCCCCCCCCCCCCCCC	242878	447539	365234	560590	421995	384708	294107	562454	822981	863596	1.263e+06	1.26489e+06	280306	215565	896207	1.0143e+06	681055	691673	204006	451943	197416	298403	279939	423604	619757	865610	1.2551e+06	773554	1.19996e+06	1.55238e+06	991540	21936.1	17557.3	19147.6	670792	2.24458e+06	671661
FALSE	5775	TG(15:0_17:0_26:0)+NH4	TG(58:0)+NH4	1	964.927	20.796	TG	triacyl	M+NH4		C61 H122 N1 O6	CCCCCCCCCCCCCCC(=O)OCC(COC(=O)CCCCCCCCCCCCCCCC)OC(=O)CCCCCCCCCCCCCCCCCCCCCCCCC	263931	102344	113905	242943	351723	297247	123.987	193270	383730	198816	1.01935e+06	437746	0.0260171	0.0193611	377758	69879.1	19992.2	67.9613	22156.4	0.0849213	23229.5	0.0124046	0.0210115	28.7415	2266.57	2625.4	43014.4	31557.9	2648.57	3864.91	2838.1	3785.48	85516.7	2105.85	2156.62	1711.21	2801.21
FALSE	5777	TG(16:0_18:0_24:0)+NH4	TG(58:0)+NH4	1	964.927	21.9654	TG	triacyl	M+NH4		C61 H122 N1 O6	CCCCCCCCCCCCCCCC(=O)OCC(COC(=O)CCCCCCCCCCCCCCCCC)OC(=O)CCCCCCCCCCCCCCCCCCCCCCC	2.7042e+07	2.55875e+07	2.60766e+07	2.53818e+07	2.66798e+07	2.73062e+07	1.20981e+07	1.16579e+07	1.10556e+07	1.2506e+07	1.31509e+07	1.15947e+07	180536	214927	483265	408278	387853	300819	65153	50463.7	46948.4	0.0124046	0.0210115	0.00951491	8.60331e+06	7.37775e+06	8.29974e+06	8.43008e+06	9.0047e+06	9.04288e+06	6.17303e+07	6.50136e+07	6.40837e+07	6.15928e+07	6.36381e+07	3.00697e+07	9.91385e+06
FALSE	5776	TG(17:0_18:0_23:0)+NH4	TG(58:0)+NH4	1	964.927	21.3875	TG	triacyl	M+NH4		C61 H122 N1 O6	CCCCCCCCCCCCCCCCC(=O)OCC(COC(=O)CCCCCCCCCCCCCCCCC)OC(=O)CCCCCCCCCCCCCCCCCCCCCC	1.96641e+06	2.27231e+06	2.31402e+06	2.29603e+06	2.36512e+06	2.24635e+06	849628	972612	1.08207e+06	967286	1.35726e+06	1.10918e+06	73.8519	46.3709	150447	84798.7	49911.8	369.226	903.788	238.24	903.901	0.0124046	0.0210115	0.00951491	715097	703803	849645	1.06097e+06	733614	826853	3.17532e+06	3.04752e+06	2.24691e+06	2.50061e+06	3.45829e+06	1.25438e+06	396290
FALSE	5771	TG(18:0_20:0_20:0)+NH4	TG(58:0)+NH4	1	964.927	19.2751	TG	triacyl	M+NH4		C61 H122 N1 O6	CCCCCCCCCCCCCCCCCC(=O)OCC(COC(=O)CCCCCCCCCCCCCCCCCCC)OC(=O)CCCCCCCCCCCCCCCCCCC	1.40009e+06	341841	977086	713217	975389	660298	209709	570921	924195	1.04361e+06	1.4985e+06	1.2917e+06	0.0260171	0.0193611	251962	43.1616	26.4798	0.324656	0.00134283	0.177314	751.64	22415.4	0.0210115	0.139692	989311	679687	939039	959223	976405	710668	2478.65	3792.26	2237.12	2631.96	3672.6	172277	929663
FALSE	5774	TG(20:0_19:0_19:0)+NH4	TG(58:0)+NH4	1	964.927	20.534	TG	triacyl	M+NH4		C61 H122 N1 O6	CCCCCCCCCCCCCCCCCCC(=O)OCC(COC(=O)CCCCCCCCCCCCCCCCCC)OC(=O)CCCCCCCCCCCCCCCCCCC	2.59521e+06	634436	179411	304321	393057	749133	123.987	215269	427422	592998	802754	453410	0.0260171	0.0193611	631175	162141	102870	37964.8	22156.5	0.0127724	23650.4	0.0124046	0.0210115	18843.5	1.35841e+06	926451	1.75552e+06	1.41386e+06	1.61465e+06	1.25694e+06	2838.1	3785.48	85517.2	2105.85	2156.62	1711.21	1.07775e+06
FALSE	5772	TG(32:0_26:0)+NH4	TG(58:0)+NH4	1	964.927	20.1503	TG	triacyl	M+NH4		C61 H122 N1 O6	CCCCCCCCCCCCCC(=O)OCC(COC(=O)CCCCCCCCCCCCCCCCC)OC(=O)CCCCCCCCCCCCCCCCCCCCCCCCC	2.33809e+06	542393	2016.05	136.696	2436.62	468469	0.0488797	95042.2	188763	436477	472882	2252.13	0.0260171	0.0193611	510161	206549	148468	71320	2.38235	0.0127724	2.43575	0.0124046	0.0210115	18581.2	1.42986e+06	987595	1.86045e+06	1.51065e+06	1.69834e+06	1.3795e+06	0.00486138	0.0943565	109.072	0.0636618	0.0559609	0.0479426	1.07822e+06
FALSE	5761	TG(16:0_24:0_18:1)+NH4	TG(58:1)+NH4	1	962.911	19.8046	TG	triacyl	M+NH4		C61 H120 N1 O6	CCCCCCCCCCCCCCCC(=O)OCC(COC(=O)CCCCCCCCCCCCCCC=CC)OC(=O)CCCCCCCCCCCCCCCCCCCCCCC	7.89024e+07	6.81589e+07	7.37737e+07	7.55458e+07	7.71009e+07	7.42569e+07	4.66644e+07	4.54639e+07	4.36314e+07	4.73075e+07	4.80421e+07	4.56813e+07	2.56744e+06	2.71407e+06	3.45749e+06	2.72854e+06	2.57442e+06	3.10251e+06	1.75477e+06	1.69189e+06	1.65547e+06	1.92306e+06	1.55203e+06	1.99413e+06	2.36249e+07	1.92834e+07	2.14558e+07	2.27482e+07	2.35779e+07	2.13237e+07	1.74429e+08	1.67563e+08	1.73859e+08	1.79085e+08	1.87678e+08	3.15944e+07	2.22018e+07
FALSE	5764	TG(18:0_22:0_18:1)+NH4	TG(58:1)+NH4	1	962.911	20.0713	TG	triacyl	M+NH4		C61 H120 N1 O6	CC=CCCCCCCCCCCCCCCC(=O)OCC(COC(=O)CCCCCCCCCCCCCCCCC)OC(=O)CCCCCCCCCCCCCCCCCCCCC	7.37139e+06	7.97506e+07	7.82924e+07	7.82957e+07	7.54267e+07	8.09528e+07	4.71062e+07	3.52795e+07	2.29622e+07	4.68862e+07	3.20029e+07	1.27672e+07	2.75875e+06	2.66664e+06	638010	726959	775609	646919	1.05702e+06	575792	1.50138e+06	1.17052e+06	1.41999e+06	882649	3.48887e+06	2.15617e+07	2.61133e+07	2.49296e+07	813214	2.51482e+07	1.82938e+08	1.90863e+08	9.25453e+07	1.75902e+08	1.89289e+08	1.1435e+08	2.42505e+07
FALSE	5744	TG(16:0_18:1_24:1)+NH4	TG(58:2)+NH4	1	960.895	17.3903	TG	triacyl	M+NH4		C61 H118 N1 O6	CCCCCCCCCCCCCCCC(=O)OCC(COC(=O)CCCCCCCCCCCCCCC=CC)OC(=O)CCCCCCCCCCCCCCCCCCCCC=CC	7.86698e+06	6.81456e+06	5.99973e+06	7.74671e+06	7.48546e+06	6.50514e+06	5.26867e+06	1.29761e+07	2.05032e+07	2.39053e+07	8.40985e+06	2.58774e+07	4.77709e+06	1.08085e+06	1.59017e+06	4.88439e+06	4.54281e+06	1.24479e+06	1.74909e+06	2.00112e+06	1.65081e+06	1.86085e+06	1.69534e+06	1.74309e+06	5.06323e+06	4.20447e+06	4.49915e+06	4.54803e+06	3.73334e+06	5.44908e+06	1.80101e+07	1.57214e+07	1.74368e+07	1.77933e+07	1.93109e+07	1.34486e+07	4.32281e+06
FALSE	5750	TG(18:0_22:0_18:2)+NH4	TG(58:2)+NH4	1	960.895	18.1036	TG	triacyl	M+NH4		C61 H118 N1 O6	CC=CC=CCCCCCCCCCCCCC(=O)OCC(COC(=O)CCCCCCCCCCCCCCCCC)OC(=O)CCCCCCCCCCCCCCCCCCCCC	5.82439e+07	1.92331e+07	2.36111e+07	1.76048e+07	1.78864e+07	1.71648e+07	5.65224e+07	3.8544e+07	2.00299e+07	2.18779e+07	2.25598e+07	2.0996e+07	1.61388e+06	1.50608e+06	3.11174e+06	2.88063e+06	3.08512e+06	2.62858e+06	2.54129e+06	2.51861e+06	1.95165e+06	2.13851e+06	2.20218e+06	613794	8.53214e+06	6.16488e+06	6.04676e+06	8.12804e+06	7.74751e+06	5.84584e+06	1.22003e+08	1.19377e+08	1.18858e+08	1.17903e+08	1.17414e+08	8.15345e+07	5.64896e+06
FALSE	5747	TG(22:0_18:1_18:1)+NH4	TG(58:2)+NH4	1	960.895	17.7214	TG	triacyl	M+NH4		C61 H118 N1 O6	CC=CCCCCCCCCCCCCCCC(=O)OCC(COC(=O)CCCCCCCCCCCCCCC=CC)OC(=O)CCCCCCCCCCCCCCCCCCCCC	6.79383e+07	4.99158e+07	6.45875e+07	4.95368e+07	5.17477e+07	5.11412e+07	6.20433e+07	5.0303e+07	3.78632e+07	4.26611e+07	4.08161e+07	4.30813e+07	4.24475e+06	4.15336e+06	4.95894e+06	3.79896e+06	3.70731e+06	3.6399e+06	3.85854e+06	904736	3.74031e+06	3.87239e+06	3.55023e+06	488584	2.36636e+07	1.22133e+07	1.82593e+07	2.46141e+07	2.45444e+07	1.85139e+07	1.46752e+08	1.43368e+08	1.44369e+08	1.41606e+08	1.43401e+08	1.03741e+08	1.56656e+07
FALSE	6100	TG(40:4_18:0)+H	TG(58:4)+H	1	939.838	17.6577	TG	triacyl	M+H		C61 H111 O6	CCCCCCCCCCCCCCCCCC(=O)OCC(COC(=O)CCCCCCC=CCC=CCC=CCC=CCC)OC(=O)CCCCCCCCCCCCCCCCCCC	92605.1	145469	0.0211846	206936	210746	61297.4	0.222916	73010.8	145006	65400.8	506756	32.2796	85794.2	3161.2	327418	365467	364343	361364	41790.8	43432.2	43105.2	12892.3	25138.4	36137.9	291235	51981.7	2.04172e+06	762338	6.17827e+06	364619	0.132678	21503.7	0.0291724	70556.1	54700.5	161918	7953.73
FALSE	6099	TG(16:0_18:2_24:2)+NH4	TG(58:4)+NH4	1	956.864	16.5922	TG	triacyl	M+NH4		C61 H114 N1 O6	CCCCCCCCCCCCCCCC(=O)OCC(COC(=O)CCCCCCCCCCCCC=CC=CC)OC(=O)CCCCCCCCCCCCCCCCCCC=CC=CC	729252	985127	856099	783978	728582	847767	954219	904395	841997	1.05232e+06	984292	758129	412448	183809	315327	422469	310433	240381	78237.4	245876	307829	256360	256980	106142	984859	813315	922852	436736	924664	974157	629803	709975	609810	489626	607425	574563	428236
FALSE	6097	TG(16:0_24:1_18:3)+NH4	TG(58:4)+NH4	1	956.864	15.4649	TG	triacyl	M+NH4		C61 H114 N1 O6	CCCCCCCCCCCCCCCC(=O)OCC(COC(=O)CCCCCCCCCCC=CC=CC=CC)OC(=O)CCCCCCCCCCCCCCCCCCCCC=CC	1.19722e+06	1.3665e+06	1.57748e+06	1.27435e+06	1.41731e+06	1.71232e+06	1.69335e+06	1.5739e+06	1.43256e+06	1.68343e+06	1.43599e+06	1.50498e+06	3.57226e+06	4.00973e+06	4.13756e+06	4.32268e+06	3.95371e+06	5.60836e+06	405533	459943	472689	400529	478522	478896	325110	436261	569699	1.04845e+06	522005	499341	268542	655346	282859	754944	827383	560842	354396
FALSE	6098	TG(18:0_18:0_22:4)+NH4	TG(58:4)+NH4	1	956.864	15.8876	TG	triacyl	M+NH4		C61 H114 N1 O6	CCCCCCCCCCCCCCCCCC(=O)OCC(COC(=O)CCCCCCCCCCCCCCCCC)OC(=O)CCCCCCCCCCCCC=CC=CC=CC=CC	3.28336e+06	3.27823e+06	2.95748e+06	3.0271e+06	3.27242e+06	3.39388e+06	4.92706e+06	4.94329e+06	4.89078e+06	5.2174e+06	5.19681e+06	5.76333e+06	2.22677e+06	2.16854e+06	1.77435e+06	2.23535e+06	2.13771e+06	2.14323e+06	365498	278806	432712	484512	127875	83180.9	1.5359e+06	1.38934e+06	1.55921e+06	1.58675e+06	1.79057e+06	1.46005e+06	1.86002e+06	1.97558e+06	1.7393e+06	1.70453e+06	2.11218e+06	1.58181e+06	1.40195e+06
FALSE	6095	TG(18:1_22:1_18:2)+NH4	TG(58:4)+NH4	1	956.864	14.9423	TG	triacyl	M+NH4		C61 H114 N1 O6	CC=CC=CCCCCCCCCCCCCC(=O)OCC(COC(=O)CCCCCCCCCCCCCCC=CC)OC(=O)CCCCCCCCCCCCCCCCCCC=CC	3.13032e+06	3.29414e+06	2.17203e+06	2.72673e+06	2.84387e+06	2.17813e+06	4.48513e+06	4.25468e+06	3.96507e+06	4.60923e+06	5.29816e+06	3.78703e+06	3.10309e+06	3.53997e+06	3.49675e+06	3.74358e+06	3.72745e+06	3.33136e+06	1.31342e+06	1.36083e+06	1.2034e+06	1.2099e+06	1.42271e+06	1.40441e+06	973388	782137	989763	984384	855420	720157	1.43087e+06	1.51383e+06	2.00167e+06	1.74409e+06	1.40747e+06	1.70886e+06	1.07314e+06
FALSE	5741	TG(18:0_18:1_22:5)+NH4	TG(58:6)+NH4	1	952.833	12.719	TG	triacyl	M+NH4		C61 H110 N1 O6	CC=CCCCCCCCCCCCCCCC(=O)OCC(COC(=O)CCCCCCCCCCCCCCCCC)OC(=O)CCCCCCCCCCC=CC=CC=CC=CC=CC	1.0351e+07	7.86256e+06	7.75882e+06	8.96043e+06	8.09171e+06	1.09244e+07	1.68476e+07	1.60551e+07	1.50393e+07	1.63662e+07	1.79021e+07	1.68156e+07	2.57854e+06	2.53491e+06	2.63454e+06	2.71792e+06	2.5102e+06	2.52916e+06	400672	314067	467664	536852	301012	391639	5.27301e+06	7.37328e+06	7.5136e+06	7.43203e+06	7.31784e+06	5.91703e+06	6.5373e+06	5.85243e+06	5.46963e+06	6.58289e+06	6.20515e+06	7.06802e+06	2.43707e+06
FALSE	6221	TG(18:1_18:1_22:5)+NH4	TG(58:7)+NH4	1	950.817	11.3013	TG	triacyl	M+NH4		C61 H108 N1 O6	CC=CCCCCCCCCCCCCCCC(=O)OCC(COC(=O)CCCCCCCCCCCCCCC=CC)OC(=O)CCCCCCCCCCC=CC=CC=CC=CC=CC	5.53465e+06	8.94902e+06	4.70641e+06	5.18369e+06	4.41237e+06	7.25104e+06	1.32512e+07	1.25549e+07	1.1684e+07	9.48195e+06	1.37343e+07	1.39792e+07	6.67426e+06	6.37005e+06	6.65832e+06	6.64669e+06	5.91733e+06	6.21193e+06	1.15061e+06	997191	904892	1.1089e+06	1.13971e+06	1.05559e+06	6.29578e+06	6.70412e+06	7.21037e+06	6.4629e+06	7.11459e+06	6.29481e+06	6.60287e+06	7.08558e+06	6.45578e+06	7.23675e+06	6.6982e+06	5.85832e+06	2.04328e+06
FALSE	6242	TG(18:1_18:2_22:5)+NH4	TG(58:8)+NH4	1	948.801	10.4393	TG	triacyl	M+NH4		C61 H106 N1 O6	CC=CC=CCCCCCCCCCCCCC(=O)OCC(COC(=O)CCCCCCCCCCCCCCC=CC)OC(=O)CCCCCCCCCCC=CC=CC=CC=CC=CC	3.19153e+06	3.12491e+06	2.97192e+06	2.88355e+06	3.13421e+06	2.89547e+06	6.37182e+06	5.75188e+06	5.05197e+06	6.21066e+06	3.46812e+06	5.68144e+06	5.66913e+06	6.00433e+06	6.3446e+06	6.89541e+06	6.92285e+06	6.34058e+06	866233	855553	722127	955629	893414	981887	1.47761e+06	1.33943e+06	1.61197e+06	1.59214e+06	1.77822e+06	1.48208e+06	1.44562e+06	1.39222e+06	1.48294e+06	1.36381e+06	1.54085e+06	1.23594e+06	489427
FALSE	6220	TG(18:1_18:3_22:5)+NH4	TG(58:9)+NH4	1	946.786	9.70827	TG	triacyl	M+NH4		C61 H104 N1 O6	CC=CC=CC=CCCCCCCCCCCC(=O)OCC(COC(=O)CCCCCCCCCCCCCCC=CC)OC(=O)CCCCCCCCCCC=CC=CC=CC=CC=CC	711732	765445	834978	592925	718060	515636	1.14908e+06	1.05733e+06	950887	1.12254e+06	1.08736e+06	953263	9.76337e+06	9.53004e+06	9.31288e+06	8.98837e+06	8.15009e+06	8.98984e+06	276309	324448	296744	283641	304909	285674	102617	252476	368763	122542	155533	170659	78790.1	143950	NP	NP	132829	NP	40241.5
FALSE	5809	TG(16:0_18:0_25:0)+NH4	TG(59:0)+NH4	1	978.942	22.4929	TG	triacyl	M+NH4		C62 H124 N1 O6	CCCCCCCCCCCCCCCC(=O)OCC(COC(=O)CCCCCCCCCCCCCCCCC)OC(=O)CCCCCCCCCCCCCCCCCCCCCCCC	4.38467e+06	4.2341e+06	4.34359e+06	4.04719e+06	4.306e+06	3.98423e+06	2.3496e+06	2.21967e+06	2.05889e+06	2.20804e+06	2.25265e+06	2.24376e+06	12634.4	14519.7	3520.32	17788	7582.16	9376.43	3212.6	2647.6	2963.06	0.00156753	6857.11	4500.5	2.26827e+06	2.0867e+06	2.29725e+06	2.40102e+06	2.3476e+06	2.33839e+06	1.52981e+07	1.42991e+07	1.32559e+07	1.39049e+07	1.45174e+07	5.8926e+06	1.64581e+06
FALSE	5807	TG(17:0_18:0_24:0)+NH4	TG(59:0)+NH4	1	978.942	21.8614	TG	triacyl	M+NH4		C62 H124 N1 O6	CCCCCCCCCCCCCCCCC(=O)OCC(COC(=O)CCCCCCCCCCCCCCCCC)OC(=O)CCCCCCCCCCCCCCCCCCCCCCC	1.20193e+06	1.13238e+06	1.19251e+06	1.20308e+06	1.15572e+06	1.42705e+06	771281	635973	491823	504695	555611	492796	5303.64	5623.69	0.394507	7828.99	6055.47	5137.93	2863.29	6758.2	63.0952	0.00156753	3503.24	2753.64	496239	430727	494623	511663	530689	504640	2.12581e+06	1.98787e+06	1.93854e+06	2.00973e+06	2.02288e+06	976211	267247
FALSE	5805	TG(18:0_20:0_21:0)+NH4	TG(59:0)+NH4	1	978.942	19.764	TG	triacyl	M+NH4		C62 H124 N1 O6	CCCCCCCCCCCCCCCCCC(=O)OCC(COC(=O)CCCCCCCCCCCCCCCCCCC)OC(=O)CCCCCCCCCCCCCCCCCCCC	3.16169e+06	2.41443e+06	2.47859e+06	2.51874e+06	2.24195e+06	2.60238e+06	1.78606e+06	1.72982e+06	1.64954e+06	1.87771e+06	1.92299e+06	1.78923e+06	22904.3	13578.2	42811.5	48641.9	39228.4	49191.7	5883.66	3378.92	2963.74	0.292479	10072.6	3403.82	1.24432e+06	1.15183e+06	1.17082e+06	1.27217e+06	1.30356e+06	1.20303e+06	447.861	1.75338e+06	1.73158e+06	457707	1.89686e+06	2.69549e+06	1.39959e+06
FALSE	5806	TG(35:0_24:0)+NH4	TG(59:0)+NH4	1	978.942	20.6652	TG	triacyl	M+NH4		C62 H124 N1 O6	CCCCCCCCCCCCCCCCC(=O)OCC(COC(=O)CCCCCCCCCCCCCCCCC)OC(=O)CCCCCCCCCCCCCCCCCCCCCCC	1.1085e+06	395329	320.039	277129	165446	165807	279.205	21216.8	41859.5	18.711	195900	245.808	5900.87	0.0248646	6201.02	3372.12	10413.9	12831.8	2789.44	0.326984	2508.53	2974.26	0.00121236	0.293832	425877	472651	556047	645647	719753	645239	52.3792	467.181	30.497	696.67	30.9416	276.403	670512
FALSE	5804	TG(16:0_26:0_17:1)+NH4	TG(59:1)+NH4	1	976.927	22.0787	TG	triacyl	M+NH4		C62 H122 N1 O6	CCCCCCCCCCCCCCCC(=O)OCC(COC(=O)CCCCCCCCCCCCCC=CC)OC(=O)CCCCCCCCCCCCCCCCCCCCCCCCC	120888	241130	201977	134988	128016	175107	175728	154019	130169	182536	180030	178229	49074.3	19052.3	31761.2	17186.6	43184.5	47122.4	36805.7	34064.3	26261.5	25818.5	27637	44337.1	23669.6	20580.6	41497.7	34797	76653.3	24048.5	262906	236273	233833	168274	267235	140863	72616.7
FALSE	5802	TG(18:0_23:0_18:1)+NH4	TG(59:1)+NH4	1	976.927	20.2452	TG	triacyl	M+NH4		C62 H122 N1 O6	CC=CCCCCCCCCCCCCCCC(=O)OCC(COC(=O)CCCCCCCCCCCCCCCCC)OC(=O)CCCCCCCCCCCCCCCCCCCCCC	1.53934e+07	1.18623e+07	1.22463e+07	1.22975e+07	1.21493e+07	1.23801e+07	8.74872e+06	8.40887e+06	7.95212e+06	9.14734e+06	9.19376e+06	7.96849e+06	132573	139602	144138	124613	162578	151638	53869.1	84422.5	53695.5	64128.5	59644.4	43004.7	6.34479e+06	5.94592e+06	6.68085e+06	6.80183e+06	6.71895e+06	6.33745e+06	5.82042e+07	5.38235e+07	5.47094e+07	5.28625e+07	5.2927e+07	2.97874e+07	4.52725e+06
FALSE	5801	TG(23:0_18:0_18:1)+NH4	TG(59:1)+NH4	1	976.927	18.4605	TG	triacyl	M+NH4		C62 H122 N1 O6	CC=CCCCCCCCCCCCCCCC(=O)OCC(COC(=O)CCCCCCCCCCCCCCCCC)OC(=O)CCCCCCCCCCCCCCCCCCCCCC	23.0549	1.88112	1.33108	2.11374	75.0041	6.53544	18.6227	3991.03	7907.96	20.8603	28.809	20.3155	43629.8	39983.7	109598	48943	25983.8	47521.6	26545.6	16832.4	14227.1	41212.6	29383.1	45409.5	404742	333150	681567	655164	687793	624507	0.439187	0.48612	0.312263	0.282173	0.429184	0.440828	246201
FALSE	5800	TG(35:1_24:0)+NH4	TG(59:1)+NH4	1	976.927	17.6384	TG	triacyl	M+NH4		C62 H122 N1 O6	CC=CCCCCCCCCCCCCCC(=O)OCC(COC(=O)CCCCCCCCCCCCCCCCC)OC(=O)CCCCCCCCCCCCCCCCCCCCCCC	3.77403e+06	3.54129e+06	3.66399e+06	3.21227e+06	3.66907e+06	3.30373e+06	3.47055e+06	3.33263e+06	3.14838e+06	3.54381e+06	3.32495e+06	3.7179e+06	124155	112683	157114	160989	224279	159430	83644	42312.7	94475.5	45818.5	53812.6	51006.4	2.0543e+06	1.89618e+06	1.91505e+06	2.03761e+06	2.15717e+06	2.23925e+06	3.50634e+06	4.10316e+06	4.48289e+06	4.12692e+06	3.73015e+06	3.67331e+06	1.91737e+06
FALSE	5793	TG(18:0_18:1_23:1)+NH4	TG(59:2)+NH4	1	974.911	18.1143	TG	triacyl	M+NH4		C62 H120 N1 O6	CC=CCCCCCCCCCCCCCCC(=O)OCC(COC(=O)CCCCCCCCCCCCCCCCC)OC(=O)CCCCCCCCCCCCCCCCCCCC=CC	2.28574e+06	2.3246e+06	2.14056e+06	2.83016e+06	2.35496e+06	1.84597e+06	2.08407e+06	1.98175e+06	1.85187e+06	2.20269e+06	2.11966e+06	2.00705e+06	429765	441133	438121	440052	454967	520772	199464	168562	45176.5	65053.4	164044	91500.2	5.60467e+06	945195	1.02527e+06	6.12698e+06	5.58492e+06	1.00157e+06	9.07566e+06	1.08196e+07	1.22321e+07	4.43406e+07	1.2406e+07	9.53011e+06	3.50523e+06
FALSE	5799	TG(18:0_23:0_18:2)+NH4	TG(59:2)+NH4	1	974.911	18.7641	TG	triacyl	M+NH4		C62 H120 N1 O6	CC=CC=CCCCCCCCCCCCCC(=O)OCC(COC(=O)CCCCCCCCCCCCCCCCC)OC(=O)CCCCCCCCCCCCCCCCCCCCCC	1.29301e+07	1.23098e+07	3.43071e+06	1.20885e+07	4.14241e+06	5.8095e+06	4.88457e+06	4.14399e+06	3.3458e+06	4.03242e+06	3.7709e+06	3.38765e+06	130602	160473	115864	87943.7	154650	178721	74706.9	77285.5	156253	183486	132073	132121	7.31596e+06	2.07655e+06	1.95169e+06	2.36113e+06	2.43662e+06	2.10688e+06	5.04053e+07	4.75922e+07	4.87878e+07	2.12084e+07	5.22552e+07	3.50198e+07	2.10261e+06
FALSE	5795	TG(23:0_18:1_18:1)+NH4	TG(59:2)+NH4	1	974.911	18.3988	TG	triacyl	M+NH4		C62 H120 N1 O6	CC=CCCCCCCCCCCCCCCC(=O)OCC(COC(=O)CCCCCCCCCCCCCCC=CC)OC(=O)CCCCCCCCCCCCCCCCCCCCCC	7.95431e+06	1.00788e+07	6.86749e+06	9.17256e+06	7.96302e+06	7.66929e+06	4.78329e+06	5.2862e+06	5.71563e+06	5.91341e+06	5.34962e+06	5.32681e+06	531109	263752	254269	324221	294509	264190	191197	80923.8	166427	168440	118125	166674	6.52314e+06	3.83789e+06	6.11291e+06	7.14473e+06	7.15957e+06	4.69878e+06	5.09357e+07	5.01882e+07	5.22383e+07	3.46313e+07	5.38671e+07	3.70299e+07	2.4828e+06
FALSE	5792	TG(23:1_18:0_18:1)+NH4	TG(59:2)+NH4	1	974.911	16.7585	TG	triacyl	M+NH4		C62 H120 N1 O6	CC=CCCCCCCCCCCCCCCC(=O)OCC(COC(=O)CCCCCCCCCCCCCCCCC)OC(=O)CCCCCCCCCCCCCCCCCCCC=CC	284041	248869	106.81	231105	348858	159293	1322.7	4999.11	8606.02	93.3552	2067.45	165.401	47213.6	97346.8	202314	51075.6	177079	215805	128066	32218.2	14863.8	30034.1	101984	108151	1858.15	80686	82975.3	29074.1	2343.13	2076.22	114.464	2.4601	0.874007	9.54694	0.852394	1.89679	50477.8
FALSE	6174	TG(23:4_18:0_18:0)+H	TG(59:4)+H	1	953.853	18.8361	TG	triacyl	M+H		C62 H113 O6	CCCCCCCCCCCCCCCCCC(=O)OCC(COC(=O)CCCCCCCCCCCCCCCCC)OC(=O)CCCCCCCCCCCCCC=CC=CC=CC=CC	767.207	0	57163.3	20289.6	137773	44961	0	418698	831575	103449	918113	3.01295e+06	13116.8	9944.07	30773.6	33795.7	20401.3	7562.58	NP	NP	NP	NP	NP	NP	1.63652e+06	1.50847e+06	2.3762e+06	2.56841e+06	3.00249e+06	2.11232e+06	NP	0.178373	0	0.00712301	NP	29064.8	17848.7
FALSE	5836	TG(16:0_18:0_26:0)+NH4	TG(60:0)+NH4	1	992.958	23.7384	TG	triacyl	M+NH4		C63 H126 N1 O6	CCCCCCCCCCCCCCCC(=O)OCC(COC(=O)CCCCCCCCCCCCCCCCC)OC(=O)CCCCCCCCCCCCCCCCCCCCCCCCC	4.75482e+06	4.73083e+06	4.7423e+06	4.42564e+06	4.83444e+06	4.96458e+06	2.71202e+06	2.56078e+06	2.37394e+06	2.68142e+06	2.60885e+06	2.5371e+06	19691.1	9587.8	44969.3	44107.2	40594.1	35265.3	21566.9	37150.3	16519.6	13412.6	9910.84	0.0617676	1.45645e+06	2.08098e+06	1.35834e+06	2.5263e+06	2.17689e+06	2.47309e+06	1.614e+07	1.41588e+07	1.50332e+07	1.49876e+07	1.46075e+07	5.98981e+06	1.91033e+06
FALSE	5833	TG(18:0_20:0_22:0)+NH4	TG(60:0)+NH4	1	992.958	21.0243	TG	triacyl	M+NH4		C63 H126 N1 O6	CCCCCCCCCCCCCCCCCC(=O)OCC(COC(=O)CCCCCCCCCCCCCCCCCCC)OC(=O)CCCCCCCCCCCCCCCCCCCCC	951755	775419	906882	824975	940286	855431	546623	526276	498612	543843	480133	509528	4771.17	8.50119	68705.1	18361.9	15807.9	16995.5	23250.1	22101.5	8110.8	7195.92	16455.7	9607.67	420308	368045	418898	378994	489422	443019	699016	1.36143e+06	1.55317e+06	1.20073e+06	1.42159e+06	1.06204e+06	389795
FALSE	5834	TG(40:0_20:0)+NH4	TG(60:0)+NH4	1	992.958	21.937	TG	triacyl	M+NH4		C63 H126 N1 O6	CCCCCCCCCCCCCCCCCC(=O)OCC(COC(=O)CCCCCCCCCCCCCCCCCCC)OC(=O)CCCCCCCCCCCCCCCCCCCCC	1.33987e+06	1.45488e+06	897636	1.48641e+06	1.36419e+06	499938	151353	326441	496990	452143	408855	795496	16064.2	10810.6	18058.9	28872.4	46273.5	35401.2	13686.1	2747.73	8197.24	9427.69	5367.6	5777.83	496559	495302	665119	756701	677437	419006	0.270227	0.148561	56.6767	337152	62.7414	429951	827967
FALSE	5828	TG(17:0_25:0_18:1)+NH4	TG(60:1)+NH4	1	990.942	20.9903	TG	triacyl	M+NH4		C63 H124 N1 O6	CCCCCCCCCCCCCCCCC(=O)OCC(COC(=O)CCCCCCCCCCCCCCC=CC)OC(=O)CCCCCCCCCCCCCCCCCCCCCCCC	775743	599924	657005	742585	521148	978246	337400	364006	385552	494740	550206	503311	119199	45852.1	80896.4	239659	56607.4	103750	140962	139059	36208.6	126222	102917	63119.9	473367	477041	479978	536324	489072	431754	996140	816846	700567	786335	1.02422e+06	895324	244924
FALSE	5825	TG(18:0_20:0_22:1)+NH4	TG(60:1)+NH4	1	990.942	18.9211	TG	triacyl	M+NH4		C63 H124 N1 O6	CCCCCCCCCCCCCCCCCC(=O)OCC(COC(=O)CCCCCCCCCCCCCCCCCCC)OC(=O)CCCCCCCCCCCCCCCCCCC=CC	1.17951e+06	1.40695e+06	1.44824e+06	1.24879e+06	1.39362e+06	1.24784e+06	1.18808e+06	1.14763e+06	1.09122e+06	1.19863e+06	1.45081e+06	1.19326e+06	34645.7	20259.5	117338	79402.1	174208	69638.6	226587	57478.8	63534.5	69772.4	26172.2	13855.1	838000	838979	832849	841759	972775	784922	1.70203e+06	1.60335e+06	2.19515e+06	1.6704e+06	2.09599e+06	2.24205e+06	726100
FALSE	5829	TG(18:0_24:0_18:1)+NH4	TG(60:1)+NH4	1	990.942	21.548	TG	triacyl	M+NH4		C63 H124 N1 O6	CC=CCCCCCCCCCCCCCCC(=O)OCC(COC(=O)CCCCCCCCCCCCCCCCC)OC(=O)CCCCCCCCCCCCCCCCCCCCCCC	1.44631e+07	1.39078e+07	1.35664e+07	1.34462e+07	1.4717e+07	1.44538e+07	9.23583e+06	8.84939e+06	8.33993e+06	9.17751e+06	9.21802e+06	8.70714e+06	433538	387368	463746	493975	432914	448481	200212	173626	137403	181317	144111	158117	5.34763e+06	4.68518e+06	5.91244e+06	5.58578e+06	5.66667e+06	5.73982e+06	5.62051e+07	5.56834e+07	5.4581e+07	5.44664e+07	5.6478e+07	2.85535e+07	5.2886e+06
FALSE	5827	TG(20:0_22:0_18:1)+NH4	TG(60:1)+NH4	1	990.942	19.7617	TG	triacyl	M+NH4		C63 H124 N1 O6	CC=CCCCCCCCCCCCCCCC(=O)OCC(COC(=O)CCCCCCCCCCCCCCCCCCC)OC(=O)CCCCCCCCCCCCCCCCCCCCC	79.8134	972.326	5.4292	4.99106	1.20321	1.77751	4.67446	4885.51	9698.43	97.2374	1157.49	101.614	77555.5	59430.4	305929	290034	267654	302254	129931	79938	187169	94777.1	101956	61190.3	605380	561223	1.31906e+06	1.22096e+06	1.31996e+06	664207	0.284897	0.656044	0.67535	0.237235	0.295949	2.68028	348850
FALSE	5824	TG(16:0_26:0_18:2)+NH4	TG(60:2)+NH4	1	988.927	19.8896	TG	triacyl	M+NH4		C63 H122 N1 O6	CCCCCCCCCCCCCCCC(=O)OCC(COC(=O)CCCCCCCCCCCCC=CC=CC)OC(=O)CCCCCCCCCCCCCCCCCCCCCCCCC	5.67691e+06	4.58971e+06	5.555e+06	4.58388e+06	4.85361e+06	4.83391e+06	6.08266e+06	5.35814e+06	4.55913e+06	5.1942e+06	4.54934e+06	4.34841e+06	576896	598757	262672	663065	618933	681140	36849.8	634000	62301.1	212002	560796	548729	1.98475e+06	2.19457e+06	1.94254e+06	2.41713e+06	2.22149e+06	2.2682e+06	1.1529e+07	1.32359e+07	1.2429e+07	9.8855e+06	1.1019e+06	1.75242e+07	1.60704e+06
FALSE	5819	TG(18:0_18:1_24:1)+NH4	TG(60:2)+NH4	1	988.927	18.9073	TG	triacyl	M+NH4		C63 H122 N1 O6	CC=CCCCCCCCCCCCCCCC(=O)OCC(COC(=O)CCCCCCCCCCCCCCCCC)OC(=O)CCCCCCCCCCCCCCCCCCCCC=CC	1.46884e+07	1.47991e+07	3.57864e+06	1.49363e+07	1.54034e+07	1.51891e+07	5.4772e+06	7.13119e+06	8.68605e+06	4.40658e+06	9.94119e+06	1.23218e+07	1.15426e+06	922819	1.04226e+06	1.10832e+06	733291	1.19269e+06	700305	696395	171964	727434	646043	212232	1.66966e+06	1.54823e+06	1.61275e+06	1.36732e+06	1.66835e+06	1.59749e+06	2.10341e+07	2.08487e+07	1.94853e+07	1.03144e+07	1.91725e+07	7.80469e+06	4.79793e+06
FALSE	5823	TG(18:0_24:0_18:2)+NH4	TG(60:2)+NH4	1	988.927	19.597	TG	triacyl	M+NH4		C63 H122 N1 O6	CC=CC=CCCCCCCCCCCCCC(=O)OCC(COC(=O)CCCCCCCCCCCCCCCCC)OC(=O)CCCCCCCCCCCCCCCCCCCCCCC	6.5713e+06	6.3505e+06	3.55933e+06	5.83079e+06	6.58508e+06	6.23683e+06	3.32431e+06	5.95239e+06	8.49772e+06	5.28225e+06	1.48652e+07	6.17839e+06	546236	616306	1.01565e+06	1.04355e+06	1.07275e+06	1.05209e+06	621944	112461	133558	231243	240015	726456	2.0202e+06	1.74264e+06	2.17085e+06	2.16172e+06	2.13239e+06	2.16869e+06	6.56879e+07	2.57458e+07	6.49376e+07	2.83243e+07	6.61652e+07	3.88645e+07	2.18383e+06
FALSE	5820	TG(24:0_18:1_18:1)+NH4	TG(60:2)+NH4	1	988.927	19.1851	TG	triacyl	M+NH4		C63 H122 N1 O6	CC=CCCCCCCCCCCCCCCC(=O)OCC(COC(=O)CCCCCCCCCCCCCCC=CC)OC(=O)CCCCCCCCCCCCCCCCCCCCCCC	1.36954e+07	1.27698e+07	1.59504e+07	1.28352e+07	1.27888e+07	1.3091e+07	1.33771e+07	1.30045e+07	1.24511e+07	7.21242e+06	1.55885e+07	1.13929e+07	986306	997878	602249	1.22445e+06	1.28409e+06	1.60693e+06	254685	132667	124470	370622	194251	200806	3.77566e+06	3.21553e+06	3.31345e+06	4.14651e+06	4.1291e+06	5.42677e+06	6.87219e+07	6.68203e+07	6.58635e+07	6.21294e+07	6.93682e+07	4.01829e+07	4.87012e+06
FALSE	5853	TG(17:0_18:0_26:0)+NH4	TG(61:0)+NH4	1	1006.97	24.1308	TG	triacyl	M+NH4		C64 H128 N1 O6	CCCCCCCCCCCCCCCCC(=O)OCC(COC(=O)CCCCCCCCCCCCCCCCC)OC(=O)CCCCCCCCCCCCCCCCCCCCCCCCC	319309	140913	143198	272108	278617	282404	115464	108520	100066	116890	114095	118578	0.00794798	3695.19	2714.04	0.0240553	0.0113502	0.00194648	0.00158119	NP	NP	3106.08	0.0243207	0.00174734	142480	132676	138108	144348	150637	160039	443586	455306	479324	432291	430600	210031	51352.1
FALSE	5854	TG(18:0_18:0_25:0)+NH4	TG(61:0)+NH4	1	1006.97	24.7979	TG	triacyl	M+NH4		C64 H128 N1 O6	CCCCCCCCCCCCCCCCCC(=O)OCC(COC(=O)CCCCCCCCCCCCCCCCC)OC(=O)CCCCCCCCCCCCCCCCCCCCCCCC	825049	789791	414154	789498	812809	824915	343944	343026	337340	422449	338434	261002	0.00794798	0.0274524	0.0184706	0.0240553	0.0113502	0.00194648	0.00158119	NP	NP	4.64825	0.0243207	0.00174734	503275	428388	472783	518205	476924	480853	2.31774e+06	2.25122e+06	2.35855e+06	2.22866e+06	2.27797e+06	995154	219656
FALSE	5850	TG(18:0_20:0_23:0)+NH4	TG(61:0)+NH4	1	1006.97	21.9892	TG	triacyl	M+NH4		C64 H128 N1 O6	CCCCCCCCCCCCCCCCCC(=O)OCC(COC(=O)CCCCCCCCCCCCCCCCCCC)OC(=O)CCCCCCCCCCCCCCCCCCCCCC	1.19569e+06	1.06127e+06	1.11065e+06	1.04409e+06	1.14229e+06	1.08249e+06	587675	549293	503274	553291	588000	533098	0.00794798	8212.53	3369.82	3017.99	6229.76	0.00194648	0.00158119	NP	NP	0.00166049	0.0243207	0.00174734	442350	352151	431007	446084	439035	435875	1.80926e+06	1.92135e+06	1.88207e+06	2.04158e+06	1.89539e+06	1.24472e+06	467402
FALSE	5851	TG(27:0_16:0_18:0)+NH4	TG(61:0)+NH4	1	1006.97	22.832	TG	triacyl	M+NH4		C64 H128 N1 O6	CCCCCCCCCCCCCCCC(=O)OCC(COC(=O)CCCCCCCCCCCCCCCCC)OC(=O)CCCCCCCCCCCCCCCCCCCCCCCCCC	368772	290939	223086	274461	265232	285132	82030.4	102813	122167	154234	151559	166309	0.00794798	0.00194711	0.0237995	0.0240553	0.0113502	0.00194648	0.00158119	NP	NP	0.00166049	0.0243207	0.00174734	160329	133615	227694	213170	171555	171943	281546	404896	714388	737650	250124	386393	126673
FALSE	5847	TG(18:0_20:0_23:1)+NH4	TG(61:1)+NH4	1	1004.96	20.402	TG	triacyl	M+NH4		C64 H126 N1 O6	CCCCCCCCCCCCCCCCCC(=O)OCC(COC(=O)CCCCCCCCCCCCCCCCCCC)OC(=O)CCCCCCCCCCCCCCCCCCCC=CC	703738	256325	586526	273934	620627	713227	106.619	96260.3	191076	110047	364085	272086	11601.9	9585.87	7805.5	6652.91	3541.94	3872.91	2707.34	3176.6	0.00179403	0.0275028	0.0316537	0.0253757	419279	313531	447006	543397	472610	444794	34.1316	1.92578	3.59754e+06	5.38199	4.80252	1.28083e+06	321887
FALSE	5848	TG(18:0_25:0_18:1)+NH4	TG(61:1)+NH4	1	1004.96	22.2338	TG	triacyl	M+NH4		C64 H126 N1 O6	CC=CCCCCCCCCCCCCCCC(=O)OCC(COC(=O)CCCCCCCCCCCCCCCCC)OC(=O)CCCCCCCCCCCCCCCCCCCCCCCC	1.95098e+06	2.24259e+06	2.23494e+06	1.94417e+06	1.96322e+06	2.14059e+06	1.47146e+06	1.37048e+06	1.25044e+06	1.43478e+06	1.3445e+06	1.334e+06	4.47897	9445.81	5255.61	6777.84	3.9568	0.00215618	3479.05	3259.13	0.0217772	2822.08	0.00238013	0.0253757	1.28147e+06	996902	1.01679e+06	1.26486e+06	1.16893e+06	1.12771e+06	1.02344e+07	8.82085e+06	1.07364e+07	1.01102e+07	9.51033e+06	4.72105e+06	709434
FALSE	5846	TG(18:1_18:0_25:0)+NH4	TG(61:1)+NH4	1	1004.96	19.531	TG	triacyl	M+NH4		C64 H126 N1 O6	CC=CCCCCCCCCCCCCCCC(=O)OCC(COC(=O)CCCCCCCCCCCCCCCCC)OC(=O)CCCCCCCCCCCCCCCCCCCCCCCC	1.99604e+06	1.83049e+06	1.74317e+06	1.88543e+06	1.96811e+06	1.86249e+06	1.2572e+06	1.28698e+06	1.29887e+06	1.56626e+06	1.52822e+06	1.52186e+06	55834.4	48257.9	66916.2	64802.1	57668.7	59371.8	0.298241	0.0238765	3111.59	0.0275028	7182.44	0.0253757	834755	740569	887965	856733	944942	858122	3.05791e+06	3.41104e+06	3.73909e+06	3.25035e+06	3.554e+06	2.36052e+06	724276
FALSE	5842	TG(18:0_18:1_25:1)+NH4	TG(61:2)+NH4	1	1002.94	19.1729	TG	triacyl	M+NH4		C64 H124 N1 O6	CC=CCCCCCCCCCCCCCCC(=O)OCC(COC(=O)CCCCCCCCCCCCCCCCC)OC(=O)CCCCCCCCCCCCCCCCCCCCCC=CC	129001	31453.8	52566	21570.3	163205	62403.4	21062.7	20788.6	20225.5	29078.1	34343.3	32060.2	12260.4	10518.7	4782.61	12017	11706.6	15387.4	2727.24	80.8086	0.0493642	0.0288943	3859.24	3350.1	88524.4	29000.8	94454.1	42270.8	44354	58337.8	86210.7	72215.9	86355.7	433367	311265	107566	26236.2
FALSE	5845	TG(18:0_25:0_18:2)+NH4	TG(61:2)+NH4	1	1002.94	20.4906	TG	triacyl	M+NH4		C64 H124 N1 O6	CC=CC=CCCCCCCCCCCCCC(=O)OCC(COC(=O)CCCCCCCCCCCCCCCCC)OC(=O)CCCCCCCCCCCCCCCCCCCCCCCC	861306	931045	752481	1.34183e+06	2.48649e+06	836131	945765	994073	1.02856e+06	995631	1.00638e+06	1.41496e+06	50130.6	38193.9	38349.7	48753.9	29437.5	18739.6	6276.77	3288.06	5.09719	5.52251	79.0709	0.270033	1.5843e+06	420926	1.53415e+06	664219	379052	424238	1.50546e+07	2.70252e+06	1.41525e+07	1.9694e+06	2.69118e+06	7.88641e+06	248420
FALSE	5841	TG(18:1_20:0_23:1)+NH4	TG(61:2)+NH4	1	1002.94	18.4406	TG	triacyl	M+NH4		C64 H124 N1 O6	CC=CCCCCCCCCCCCCCCC(=O)OCC(COC(=O)CCCCCCCCCCCCCCCCCCC)OC(=O)CCCCCCCCCCCCCCCCCCCC=CC	300314	198920	258653	288592	406227	503.045	172054	146639	119186	79852.9	248864	141348	49157.1	48176.3	42133.6	49809.8	45617.6	39893.2	4117.92	2943.2	3423.69	4151.54	3599.46	6999.8	381399	224547	322074	399287	391008	326172	406463	442219	537030	513763	920715	789088	180436
FALSE	5844	TG(25:0_18:1_18:1)+NH4	TG(61:2)+NH4	1	1002.94	20.0648	TG	triacyl	M+NH4		C64 H124 N1 O6	CC=CCCCCCCCCCCCCCCC(=O)OCC(COC(=O)CCCCCCCCCCCCCCC=CC)OC(=O)CCCCCCCCCCCCCCCCCCCCCCCC	1.89062e+06	2.61614e+06	1.70273e+06	2.77431e+06	2.40462e+06	2.44709e+06	1.55558e+06	1.52767e+06	1.47852e+06	1.42227e+06	1.49488e+06	2.37879e+06	60259.2	70835.9	70072.4	46597.5	43385.5	52822.1	13629.4	8248.72	3272.76	3514.84	7700.68	2699.26	1.36165e+06	1.33329e+06	1.50722e+06	1.45878e+06	1.53863e+06	1.57502e+06	1.57418e+07	1.4928e+07	1.46222e+07	1.412e+07	1.27269e+07	8.53399e+06	841392
FALSE	6146	TG(25:0_18:1_18:2)+NH4	TG(61:3)+NH4	1	1000.93	18.4042	TG	triacyl	M+NH4		C64 H122 N1 O6	CC=CC=CCCCCCCCCCCCCC(=O)OCC(COC(=O)CCCCCCCCCCCCCCC=CC)OC(=O)CCCCCCCCCCCCCCCCCCCCCCCC	958250	874679	857768	1.01338e+06	979464	928413	1.01685e+06	993659	956654	1.00934e+06	1.03904e+06	1.14709e+06	53834.1	75805.8	51536	65457.5	51870	45611.4	26238.3	13418.2	10601.6	5241.44	13878.8	19861.1	723538	740861	633668	618944	627929	778236	3.31688e+06	3.46486e+06	3.00174e+06	2.99576e+06	2.88886e+06	2.18074e+06	329421
FALSE	6245	TG(25:3_18:0_18:1)+H	TG(61:4)+H	1	981.884	20.3709	TG	triacyl	M+H		C64 H117 O6	CC=CCCCCCCCCCCCCCCC(=O)OCC(COC(=O)CCCCCCCCCCCCCCCCC)OC(=O)CCCCCCCCCCCCCCCCCC=CC=CC=CC	194379	155517	25530.3	146476	277347	109111	153282	413494	667957	611260	830211	674832	NP	NP	NP	NP	NP	NP	NP	NP	NP	NP	NP	NP	869161	913931	1.00966e+06	935639	913877	686348	55841.7	125015	95588.4	148455	111837	448914	NP
FALSE	5872	TG(16:0_18:0_28:0)+NH4	TG(62:0)+NH4	1	1020.99	25.6894	TG	triacyl	M+NH4		C65 H130 N1 O6	CCCCCCCCCCCCCCCC(=O)OCC(COC(=O)CCCCCCCCCCCCCCCCC)OC(=O)CCCCCCCCCCCCCCCCCCCCCCCCCCC	1.46186e+06	1.34226e+06	1.28928e+06	1.29782e+06	1.3508e+06	1.42628e+06	874808	826493	766688	837062	817171	849108	2506.29	0.0145793	0.00308716	0.0167473	0.00160012	0.00252472	0.00138538	0.00271221	0.00207331	0.00184444	0.00147838	0.0225694	761505	722540	740640	836086	834875	743861	3.49012e+06	3.18079e+06	3.05426e+06	3.49203e+06	1.92918e+06	1.50908e+06	476183
FALSE	5871	TG(24:0_18:0_20:0)+NH4	TG(62:0)+NH4	1	1020.99	23.8067	TG	triacyl	M+NH4		C65 H130 N1 O6	CCCCCCCCCCCCCCCCCC(=O)OCC(COC(=O)CCCCCCCCCCCCCCCCCCC)OC(=O)CCCCCCCCCCCCCCCCCCCCCCC	501566	265651	342316	356087	374570	259099	138580	146118	151623	180253	184911	164296	0.00154999	0.0145793	3500.35	0.0167473	0.00160012	0.00252472	0.00138538	0.00271221	0.00207331	0.00184444	0.00147838	0.0225694	143581	151100	149906	225267	168124	155244	757835	876738	440380	347354	878751	477463	152563
FALSE	5870	TG(42:0_20:0)+NH4	TG(62:0)+NH4	1	1020.99	22.931	TG	triacyl	M+NH4		C65 H130 N1 O6	CCCCCCCCCCCCCCCCCC(=O)OCC(COC(=O)CCCCCCCCCCCCCCCCCCC)OC(=O)CCCCCCCCCCCCCCCCCCCCCCC	266745	225729	223021	226817	245849	171635	116583	112274	106404	133978	120418	111656	0.00154999	0.0145793	0.0148368	0.0167473	0.00160012	0.00252472	0.00138538	0.00271221	3714.76	0.00184444	0.00147838	0.0225694	115162	108517	106463	120706	113384	77421.2	438761	597110	655321	601384	537684	317590	68698.5
FALSE	5867	TG(16:0_28:0_18:1)+NH4	TG(62:1)+NH4	1	1018.97	22.7908	TG	triacyl	M+NH4		C65 H128 N1 O6	CCCCCCCCCCCCCCCC(=O)OCC(COC(=O)CCCCCCCCCCCCCCC=CC)OC(=O)CCCCCCCCCCCCCCCCCCCCCCCCCCC	167118	1.23769e+06	204774	200184	217246	179646	682718	482779	276129	1.17013e+06	43081	48222.7	7.01554	2945.08	68.3734	86.9111	3152.47	6481.72	3080.7	4.66802	0.00185216	4.46114	65.6958	3300.3	102464	107076	905549	134278	768296	121763	205245	222060	5.50569e+06	254085	154824	116578	119862
FALSE	5868	TG(18:0_26:0_18:1)+NH4	TG(62:1)+NH4	1	1018.97	23.3797	TG	triacyl	M+NH4		C65 H128 N1 O6	CC=CCCCCCCCCCCCCCCC(=O)OCC(COC(=O)CCCCCCCCCCCCCCCCC)OC(=O)CCCCCCCCCCCCCCCCCCCCCCCCC	2.66215e+06	2.469e+06	2.47407e+06	2.45379e+06	2.69331e+06	2.33833e+06	1.88824e+06	1.77512e+06	1.63732e+06	1.7478e+06	1.85738e+06	1.77357e+06	10511.2	19497.4	13103.2	16721.3	18153.4	8987.45	2888.28	3068.79	0.00185216	5263.48	3367.48	8522.85	1.41155e+06	1.27516e+06	1.50809e+06	1.41228e+06	1.36003e+06	1.36533e+06	1.11624e+07	1.042e+07	1.06664e+07	9.89566e+06	1.08927e+07	5.45925e+06	1.03289e+06
FALSE	5866	TG(20:0_24:0_18:1)+NH4	TG(62:1)+NH4	1	1018.97	21.5576	TG	triacyl	M+NH4		C65 H128 N1 O6	CC=CCCCCCCCCCCCCCCC(=O)OCC(COC(=O)CCCCCCCCCCCCCCCCCCC)OC(=O)CCCCCCCCCCCCCCCCCCCCCCC	1.14036e+06	1.03125e+06	960722	955287	785909	791483	546247	517765	482086	426476	536168	483233	21529.8	30533.3	35876.3	42027.2	32103.8	36453.7	2472.98	3357.88	6791.14	0.0287115	3200.23	2449.04	295904	303359	410063	545213	446001	388443	1.63837	1095.45	49.9443	976.426	315680	1.38304e+06	372930
FALSE	5865	TG(34:1_28:0)+NH4	TG(62:1)+NH4	1	1018.97	20.6974	TG	triacyl	M+NH4		C65 H128 N1 O6	CC=CCCCCCCCCCCCCC(=O)OCC(COC(=O)CCCCCCCCCCCCCCCCC)OC(=O)CCCCCCCCCCCCCCCCCCCCCCCCCCC	532205	418968	460827	499794	540917	471461	372682	335929	294505	378054	354469	255668	6267.39	6531.58	10862	6088.3	2917.45	14954.8	0.00189756	68.6583	0.372222	0.0287115	2922.51	0.402616	280981	232290	339959	255423	308606	311410	1.64084e+06	1.42289e+06	1.68466e+06	1.57455e+06	1.23401e+06	1.26236e+06	190507
FALSE	5858	TG(18:1_20:0_24:1)+NH4	TG(62:2)+NH4	1	1016.96	19.2904	TG	triacyl	M+NH4		C65 H126 N1 O6	CC=CCCCCCCCCCCCCCCC(=O)OCC(COC(=O)CCCCCCCCCCCCCCCCCCC)OC(=O)CCCCCCCCCCCCCCCCCCCCC=CC	719734	405151	732326	691801	748307	503900	280889	390833	495344	979765	368672	466082	72446.2	80758.3	145196	69231	49612	113147	42564.3	34970.8	22794.7	25218.6	29118.6	17069.8	287018	242425	284155	210484	313995	293032	688295	1.03348e+06	1.24218e+06	1.38065e+06	1.20577e+06	1.41402e+06	276274
FALSE	5859	TG(24:1_20:0_18:1)+NH4	TG(62:2)+NH4	1	1016.96	19.6003	TG	triacyl	M+NH4		C65 H126 N1 O6	CC=CCCCCCCCCCCCCCCC(=O)OCC(COC(=O)CCCCCCCCCCCCCCCCCCC)OC(=O)CCCCCCCCCCCCCCCCCCCCC=CC	121630	113179	132538	112255	179248	53841.9	170587	221754	269838	569448	228825	307161	24031.3	32819.8	100361	35523.7	47041	15107.9	11969.4	20531.1	20223.2	10762.9	10203.3	13764	85568.9	98640.9	136365	150380	249477	96403.5	190388	141405	183587	198877	244991	188305	65929.4
FALSE	5860	TG(26:0_18:1_18:1)+NH4	TG(62:2)+NH4	1	1016.96	21.034	TG	triacyl	M+NH4		C65 H126 N1 O6	CC=CCCCCCCCCCCCCCCC(=O)OCC(COC(=O)CCCCCCCCCCCCCCC=CC)OC(=O)CCCCCCCCCCCCCCCCCCCCCCCCC	2.57344e+06	1.53842e+06	1.10955e+06	1.56444e+06	1.51716e+06	1.66943e+06	1.03407e+06	1.00996e+06	971806	1.16305e+06	1.05129e+06	1.03983e+06	115361	104361	132093	82481.8	88666.8	79127.6	24899.5	24052.4	23717.1	29782.5	26580.4	27956.5	804665	1.46258e+06	1.51871e+06	1.39956e+06	900354	796417	1.16839e+07	1.28862e+07	1.20553e+07	1.24563e+07	1.23044e+07	6.64103e+06	1.26264e+06
FALSE	6086	TG(26:0_18:1_18:2)+NH4	TG(62:3)+NH4	1	1014.94	19.0554	TG	triacyl	M+NH4		C65 H124 N1 O6	CC=CC=CCCCCCCCCCCCCC(=O)OCC(COC(=O)CCCCCCCCCCCCCCC=CC)OC(=O)CCCCCCCCCCCCCCCCCCCCCCCCC	1.25786e+06	736444	554372	1.09489e+06	498480	600277	721214	764707	797568	741693	1.1521e+06	1.00636e+06	250029	237856	230861	233298	213033	222754	91793.8	87022	84617.8	90070	72479.7	102407	332325	462295	804441	532258	868161	514987	1.65901e+06	1.69945e+06	1.48731e+06	1.94164e+06	1.45693e+06	1.07991e+06	324296
FALSE	6101	TG(26:4_18:0_18:0)+H	TG(62:4)+H	1	995.9	21.5836	TG	triacyl	M+H		C65 H119 O6	CCCCCCCCCCCCCCCCCC(=O)OCC(COC(=O)CCCCCCCCCCCCCCCCC)OC(=O)CCCCCCCCCCCCCCCCC=CC=CC=CC=CC	524293	75086.5	29330.6	156628	35259.2	12743.4	344612	432395	514167	278506	809301	822994	28316.3	18038.6	38035.5	57325.5	35078.6	43808.5	NP	NP	NP	NP	NP	NP	301767	621356	891381	912089	806048	491490	566.594	41.6745	0.0233208	150699	14728.4	207639	210478
FALSE	6286	TG(16:0_23:0_24:0)+NH4	TG(63:0)+NH4	1	1035	26.5796	TG	triacyl	M+NH4		C66 H132 N1 O6	CCCCCCCCCCCCCCCC(=O)OCC(COC(=O)CCCCCCCCCCCCCCCCCCCCCC)OC(=O)CCCCCCCCCCCCCCCCCCCCCCC	269957	244224	255887	259324	267616	263166	162160	157426	150504	155891	175494	140679	0.0231058	0.00142816	0.00233181	0.00227679	0.0207328	0.00156427	NP	NP	NP	0.00140291	NP	NP	130732	114252	143953	128154	150525	128745	418652	200356	399568	383264	394927	174416	49905.1
FALSE	6285	TG(46:0_17:0)+NH4	TG(63:0)+NH4	1	1035	23.8049	TG	triacyl	M+NH4		C66 H132 N1 O6	CCCCCCCCCCCCCCCCC(=O)OCC(COC(=O)CCCCCCCCCCCCCCCCC)OC(=O)CCCCCCCCCCCCCCCCCCCCCCCCCCC	291360	252348	290401	275861	250429	291513	122175	129137	134303	159783	142179	146741	0.0231058	2731.28	0.00233181	0.00227679	0.0207328	0.00156427	NP	NP	NP	0.00140291	NP	NP	142487	119567	131191	181174	143521	126344	823545	754600	804634	633450	735462	400458	118705
FALSE	6089	TG(18:0_27:0_18:1)+NH4	TG(63:1)+NH4	1	1032.99	24.0265	TG	triacyl	M+NH4		C66 H130 N1 O6	CC=CCCCCCCCCCCCCCCC(=O)OCC(COC(=O)CCCCCCCCCCCCCCCCC)OC(=O)CCCCCCCCCCCCCCCCCCCCCCCCCC	516644	438054	447207	426134	397634	455691	346591	335506	319758	364560	366687	290313	0.00158041	0.00169802	0.00251491	0.0184495	0.00274741	0.00166243	0.0131297	NP	NP	0.00150265	0.00168369	0.00194404	238315	216472	253928	238835	233996	235086	1.01484e+06	1.00029e+06	1.08847e+06	1.16257e+06	1.1769e+06	588692	103440
FALSE	6088	TG(20:0_25:0_18:1)+NH4	TG(63:1)+NH4	1	1032.99	22.1736	TG	triacyl	M+NH4		C66 H130 N1 O6	CC=CCCCCCCCCCCCCCCC(=O)OCC(COC(=O)CCCCCCCCCCCCCCCCCCC)OC(=O)CCCCCCCCCCCCCCCCCCCCCCCC	153316	133744	144480	134303	157890	59736.6	78741.8	82956.7	86018.3	125130	75487.8	116745	0.00158041	0.00169802	0.00251491	0.0184495	0.532455	0.00166243	0.0131297	NP	NP	0.00150265	0.00168369	0.00194404	54326.5	55623.6	72837.2	90348.3	92415.4	93451.8	693320	552631	595977	756979	745303	424607	43711.8
FALSE	6289	TG(26:0_18:1_19:1)+NH4	TG(63:2)+NH4	1	1030.97	21.8062	TG	triacyl	M+NH4		C66 H128 N1 O6	CC=CCCCCCCCCCCCCCCC(=O)OCC(COC(=O)CCCCCCCCCCCCCCCC=CC)OC(=O)CCCCCCCCCCCCCCCCCCCCCCCCC	253645	210524	257276	214751	263253	270609	226817	195494	161453	158768	246513	149992	0.00143228	0.0280427	0.00307765	0.0233824	0.00289656	0.00251583	0.00246014	NP	0.0355597	NP	NP	NP	188817	118143	166655	103812	215728	214323	1.53175e+06	1.29759e+06	1.21485e+06	1.4745e+06	1.18832e+06	827253	42561.4
FALSE	6287	TG(27:3_18:0_18:0)+H	TG(63:3)+H	1	1011.93	24.6344	TG	triacyl	M+H		C66 H123 O6	CCCCCCCCCCCCCCCCCC(=O)OCC(COC(=O)CCCCCCCCCCCCCCCCC)OC(=O)CCCCCCCCCCCCCCCCCCCC=CC=CC=CC	105304	68486.8	95745.6	56133.1	1.32621	32716.5	53836.6	45405.8	36343.6	29299.1	36200.6	29493	NP	NP	NP	NP	NP	NP	NP	NP	NP	NP	NP	NP	50827.4	14447.1	72846.1	52551.8	34983.5	28911	12975.4	33030.1	46768.2	58271	32870.6	17157.1	3878.06
FALSE	5880	TG(16:0_18:0_30:0)+NH4	TG(64:0)+NH4	1	1049.02	27.0474	TG	triacyl	M+NH4		C67 H134 N1 O6	CCCCCCCCCCCCCCCC(=O)OCC(COC(=O)CCCCCCCCCCCCCCCCC)OC(=O)CCCCCCCCCCCCCCCCCCCCCCCCCCCCC	536350	524295	462590	526661	559122	474825	364007	349677	330486	375531	366001	386392	NP	NP	NP	NP	NP	NP	NP	NP	NP	NP	2910.69	NP	246747	243403	263151	263999	270038	259850	1.24718e+06	1.01292e+06	1.00526e+06	1.09321e+06	1.17871e+06	439919	130404
FALSE	5879	TG(18:0_20:0_26:0)+NH4	TG(64:0)+NH4	1	1049.02	25.1332	TG	triacyl	M+NH4		C67 H134 N1 O6	CCCCCCCCCCCCCCCCCC(=O)OCC(COC(=O)CCCCCCCCCCCCCCCCCCC)OC(=O)CCCCCCCCCCCCCCCCCCCCCCCCC	183377	93370.9	71925.5	109001	71922.7	72818.3	46774.9	37937.8	28573.2	12651.7	54328.7	50461	NP	NP	NP	NP	NP	NP	NP	NP	NP	NP	0	NP	49993.1	41795.6	73190.2	78939.7	58624.1	66712.9	94133.4	128090	153128	129244	88397.2	17598.8	32093.2
FALSE	5877	TG(18:0_28:0_18:1)+NH4	TG(64:1)+NH4	1	1047	25.3073	TG	triacyl	M+NH4		C67 H132 N1 O6	CC=CCCCCCCCCCCCCCCC(=O)OCC(COC(=O)CCCCCCCCCCCCCCCCC)OC(=O)CCCCCCCCCCCCCCCCCCCCCCCCCCC	1.02286e+06	997494	970143	979146	959008	996596	959950	874375	776643	910863	901951	623015	NP	NP	0.00160198	NP	NP	NP	NP	NP	NP	NP	NP	NP	650313	574163	697204	682727	669485	667390	3.32613e+06	3.31168e+06	3.00645e+06	3.0815e+06	3.5401e+06	1.76679e+06	360637
FALSE	5874	TG(20:0_26:0_18:1)+NH4	TG(64:1)+NH4	1	1047	23.4559	TG	triacyl	M+NH4		C67 H132 N1 O6	CC=CCCCCCCCCCCCCCCC(=O)OCC(COC(=O)CCCCCCCCCCCCCCCCCCC)OC(=O)CCCCCCCCCCCCCCCCCCCCCCCCC	265646	124411	163196	142394	162069	133820	93557.9	63312.3	32186.6	57867.2	37030.3	30754.6	NP	NP	8.69322	NP	NP	NP	NP	NP	NP	NP	NP	NP	109674	57352.8	89853.3	78664.8	84595.5	56803.6	5.94493	218417	3.84757	187928	166220	369944	71728.7
FALSE	6090	TG(18:1_18:0_28:1)+NH4	TG(64:2)+NH4	1	1044.99	20.9278	TG	triacyl	M+NH4		C67 H130 N1 O6	CC=CCCCCCCCCCCCCCCC(=O)OCC(COC(=O)CCCCCCCCCCCCCCCCC)OC(=O)CCCCCCCCCCCCCCCCCCCCCCCCC=CC	96878.1	161581	129028	140769	107192	104396	83411.6	88201.3	91764.8	82794.6	106787	114325	7503.64	2822.6	5606.23	0.00181945	3130.74	0.650297	0	62.6629	0.0231641	2666.24	0	0	69222.7	106820	92538	76117.4	115014	88021.1	390354	361049	384522	438996	487845	401987	93316.2
FALSE	6091	TG(28:0_18:1_18:1)+NH4	TG(64:2)+NH4	1	1044.99	22.6006	TG	triacyl	M+NH4		C67 H130 N1 O6	CC=CCCCCCCCCCCCCCCC(=O)OCC(COC(=O)CCCCCCCCCCCCCCC=CC)OC(=O)CCCCCCCCCCCCCCCCCCCCCCCCCCC	556071	482131	386086	714391	585783	412882	348212	323801	294887	310883	384821	311489	8897.66	0.0197424	3312.96	5732.28	2643.96	3145.37	5779.77	3259.8	0.0231641	2983.94	2764.7	3600.42	243680	359098	179507	323376	255797	307176	2.47888e+06	2.83998e+06	2.14348e+06	2.61144e+06	2.37617e+06	1.24643e+06	227840
FALSE	6290	TG(28:0_18:1_18:2)+NH4	TG(64:3)+NH4	1	1042.97	20.6723	TG	triacyl	M+NH4		C67 H128 N1 O6	CC=CC=CCCCCCCCCCCCCC(=O)OCC(COC(=O)CCCCCCCCCCCCCCC=CC)OC(=O)CCCCCCCCCCCCCCCCCCCCCCCCCCC	248339	287324	204285	185719	266659	238965	179944	207547	232265	203984	213072	259302	15010.1	7674.04	2859.24	8448.87	0.00197842	2759.15	0.0157641	0.00150072	NP	4388.53	5873.38	54.787	140051	153637	222523	142971	156824	150073	854269	895931	811151	917267	883215	430766	135527
FALSE	6161	TG(28:2_18:1_18:1)+H	TG(64:4)+H	1	1023.93	23.411	TG	triacyl	M+H		C67 H123 O6	CC=CCCCCCCCCCCCCCCC(=O)OCC(COC(=O)CCCCCCCCCCCCCCC=CC)OC(=O)CCCCCCCCCCCCCCCCCCCCCCC=CC=CC	326132	49253.2	156893	229162	35773.8	6061.91	161740	160494	157017	220540	175237	227713	NP	NP	NP	NP	NP	NP	NP	NP	NP	NP	NP	NP	229749	169511	238070	253429	253780	204072	9632.99	169021	279.327	23731.2	6041.02	104007	54580.2
FALSE	6291	TG(23:0_24:0_18:1)+NH4	TG(65:1)+NH4	1	1061.02	25.8207	TG	triacyl	M+NH4		C68 H134 N1 O6	CC=CCCCCCCCCCCCCCCC(=O)OCC(COC(=O)CCCCCCCCCCCCCCCCCCCCCC)OC(=O)CCCCCCCCCCCCCCCCCCCCCCC	180796	148587	158109	152579	157431	163229	163915	161899	157631	173927	169340	158030	NP	NP	NP	NP	NP	NP	NP	NP	0	NP	NP	NP	58267.7	71194.8	92809.5	65776.2	83416.4	63931.1	333097	324522	262038	313483	275578	155840	19648.2
FALSE	6288	TG(18:0_22:0_26:0)+NH4	TG(66:0)+NH4	1	1077.05	28.9258	TG	triacyl	M+NH4		C69 H138 N1 O6	CCCCCCCCCCCCCCCCCC(=O)OCC(COC(=O)CCCCCCCCCCCCCCCCCCCCC)OC(=O)CCCCCCCCCCCCCCCCCCCCCCCCC	137251	105154	129261	142168	143650	151594	101971	103104	102803	104135	109157	111598	NP	NP	NP	NP	NP	NP	NP	NP	NP	NP	NP	NP	62086.3	60079.1	51729	76754.1	61547.4	57512.1	403944	347534	373090	372948	369692	157331	32874
FALSE	6147	TG(18:0_30:0_18:1)+NH4	TG(66:1)+NH4	1	1075.04	26.7322	TG	triacyl	M+NH4		C69 H136 N1 O6	CC=CCCCCCCCCCCCCCCC(=O)OCC(COC(=O)CCCCCCCCCCCCCCCCC)OC(=O)CCCCCCCCCCCCCCCCCCCCCCCCCCCCC	320141	310891	291111	317913	327330	311134	375999	344167	307550	356075	347891	343006	NP	NP	NP	NP	NP	NP	NP	NP	NP	NP	NP	NP	195054	178934	209657	209627	219280	217771	1.29562e+06	1.08786e+06	1.08775e+06	1.07875e+06	1.09016e+06	646047	99571.3
FALSE	6263	TG(30:0_18:1_18:1)+NH4	TG(66:2)+NH4	1	1073.02	24.5384	TG	triacyl	M+NH4		C69 H134 N1 O6	CC=CCCCCCCCCCCCCCCC(=O)OCC(COC(=O)CCCCCCCCCCCCCCC=CC)OC(=O)CCCCCCCCCCCCCCCCCCCCCCCCCCCCC	238178	300133	290367	253947	225257	258615	265768	247832	226450	171895	187836	230872	NP	2515.42	0.0205	2713.45	NP	NP	NP	NP	NP	0	NP	NP	253882	204878	214327	317046	220642	224609	1.40082e+06	1.26154e+06	1.08956e+06	1.30071e+06	1.37079e+06	723019	96738.4
FALSE	6292	TG(24:0_26:0_18:1)+NH4	TG(68:1)+NH4	1	1103.07	28.5261	TG	triacyl	M+NH4		C71 H140 N1 O6	CC=CCCCCCCCCCCCCCCC(=O)OCC(COC(=O)CCCCCCCCCCCCCCCCCCCCCCC)OC(=O)CCCCCCCCCCCCCCCCCCCCCCCCC	43036.7	43619.2	48261.3	51058.5	46622.2	47047.2	35648.6	36430.3	36705.5	42809.3	38475.2	41721.8	NP	NP	NP	NP	NP	NP	NP	NP	NP	NP	NP	NP	10717.9	11846.5	20684.4	14638.5	16043.3	14205.4	294408	295454	243497	245223	269781	147790	10691.8
FALSE	6243	TG(O-4:0_8:0_10:0)+NH4	TG(O-22:0)+NH4	1	446.384	5.20876	TG	alkyl-acyl	M+NH4		C25 H52 N1 O5	CCCCOCC(COC(=O)CCCCCCC)OC(=O)CCCCCCCCC	696315	710764	768321	804988	758778	803918	166931	155495	141897	147508	142114	151913	1.41285e+06	1.47165e+06	1.68767e+06	1.49135e+06	1.48068e+06	1.38242e+06	255726	268463	207509	181654	237993	237247	1.69467e+06	1.49985e+06	1.8927e+06	1.99229e+06	1.28991e+06	2.38506e+06	1.25566e+06	1.20787e+06	1.29267e+06	1.31702e+06	1.34965e+06	962252	2.02974e+06
FALSE	6278	TG(O-4:0_4:0_18:1)+Na	TG(O-26:1)+Na	1	505.386	5.44028	TG	alkyl-acyl	M+Na		C29 H54 Na1 O5	CCCCOCC(COC(=O)CCC)OC(=O)CCCCCCCCCCCCCCC=CC	730496	777144	715383	738681	656672	662507	160781	152121	141347	154394	166776	154947	2.16013e+06	2.10304e+06	2.18931e+06	2.23408e+06	2.15423e+06	2.24226e+06	330499	328169	299718	340619	354575	319043	977773	912630	1.05286e+06	969196	1.05398e+06	1.0315e+06	290932	265127	336031	316304	390152	320383	896799
FALSE	6283	TG(O-4:0_12:0_14:1)+NH4	TG(O-30:1)+NH4	1	556.494	6.10833	TG	alkyl-acyl	M+NH4		C33 H66 N1 O5	CCCCOCC(COC(=O)CCCCCCCCCCC)OC(=O)CCCCCCCCCCC=CC	1.31289e+07	1.39268e+07	1.42152e+07	1.35602e+07	1.39322e+07	1.47055e+07	3.89383e+06	3.70723e+06	3.46909e+06	3.97832e+06	3.57138e+06	3.73648e+06	6.52612e+06	6.41864e+06	5.77747e+06	5.95757e+06	6.039e+06	5.89372e+06	576725	511290	480857	582137	545482	511977	3.09978e+06	3.41095e+06	3.48155e+06	3.58114e+06	3.22834e+06	3.47211e+06	4.75272e+06	5.75318e+06	4.8059e+06	4.6314e+06	5.16566e+06	3.9888e+06	8.20782e+06
FALSE	1149	TG(O-13:0_3:0_16:0)+NH4	TG(O-32:0)+NH4	1	586.541	7.08341	TG	alkyl-acyl	M+NH4		C35 H72 N1 O5	CCCCCCCCCCCCCOCC(COC(=O)CC)OC(=O)CCCCCCCCCCCCCCC	2.11642e+07	2.12646e+07	2.05941e+07	2.12031e+07	2.17163e+07	2.31978e+07	7.95867e+06	7.78285e+06	7.49883e+06	8.26187e+06	8.10077e+06	7.41995e+06	3.38381e+06	3.82234e+06	3.33935e+06	2.88515e+06	2.60001e+06	2.89607e+06	346980	310966	227193	205322	232315	221921	3.89943e+06	3.86691e+06	4.02737e+06	4.34909e+06	4.08784e+06	4.29452e+06	2.17208e+07	2.34013e+07	2.48346e+07	2.07731e+07	2.61108e+07	2.35202e+07	2.57801e+07
FALSE	1132	TG(O-13:1_3:0_16:1)+NH4	TG(O-32:2)+NH4	1	582.509	6.16557	TG	alkyl-acyl	M+NH4		C35 H68 N1 O5	CC=CCCCCCCCCCCOCC(COC(=O)CC)OC(=O)CCCCCCCCCCCCC=CC	1.65711e+07	1.6694e+07	1.71117e+07	1.72682e+07	1.636e+07	1.73062e+07	3.18486e+06	3.23947e+06	3.24905e+06	3.51941e+06	3.63516e+06	3.87526e+06	3.42927e+06	3.70943e+06	3.32639e+06	3.44815e+06	3.49843e+06	3.03694e+06	389440	252099	162812	321079	326178	414183	868368	886016	959134	874766	822275	1.03605e+06	2.81473e+06	3.04609e+06	2.79756e+06	2.7609e+06	2.97105e+06	2.32893e+06	3.03714e+06
FALSE	6177	TG(O-13:0_3:0_18:3)+Na	TG(O-34:3)+Na	1	613.48	5.711	TG	alkyl-acyl	M+Na		C37 H66 Na1 O5	CCCCCCCCCCCCCOCC(COC(=O)CC)OC(=O)CCCCCCCCCCC=CC=CC=CC	55169.9	62723.4	88792.9	38129.4	72769.1	37557.9	58.2556	38.5979	18.4036	1.19968	4.67341	85.0336	1.73059e+06	1.84429e+06	358.807	2.12875e+06	1.90786e+06	2.02171e+06	31.4894	30.16	62.4111	5.4412	46.1324	63419.1	NP	0.00221141	NP	18119.1	NP	19814.1	154636	735.422	40625.2	83277.3	27384.6	0.0063571	32349.7
FALSE	6151	TG(O-13:0_3:0_24:5)+H	TG(O-40:5)+H	1	671.561	6.98706	TG	alkyl-acyl	M+H		C43 H75 O5	CCCCCCCCCCCCCOCC(COC(=O)CC)OC(=O)CCCCCCCCCCCCC=CC=CC=CC=CC=CC	167630	95785.1	77694	91326.8	129833	147528	12595.6	11415.8	10077.2	11219.3	13864.2	677.194	234643	301384	88034.1	23809.5	892.884	130091	0.587829	0.00919968	22597.7	0.00676278	8727.82	7689.51	1.69222e+06	1.9571e+06	2.80936e+06	1.80311e+06	1.1575e+06	1.47368e+06	1.13173e+07	1.17908e+07	1.1047e+07	1.20866e+07	1.1394e+07	9.70856e+06	2.54882e+06
FALSE	6267	TG(O-11:0_3:0_26:6)+H	TG(O-40:6)+H	1	669.545	6.44925	TG	alkyl-acyl	M+H		C43 H73 O5	CCCCCCCCCCCOCC(COC(=O)CC)OC(=O)CCCCCCCCCCCCC=CC=CC=CC=CC=CC=CC	222364	264990	291742	293087	219498	207974	0.159834	7421.11	14738.9	0.0786797	1.44295	23145.5	36965	59745.8	NP	33349.2	70865.8	51622.2	3.64229	9.74373	6609.6	0.0222049	17.6497	6882.86	237073	600339	402265	404558	453356	571523	7.25542e+06	6.56487e+06	7.24569e+06	7.34345e+06	6.74673e+06	5.72594e+06	536031
FALSE	6254	TG(O-11:0_4:0_27:5)+H	TG(O-42:5)+H	1	699.592	6.08675	TG	alkyl-acyl	M+H		C45 H79 O5	CCCCCCCCCCCOCC(COC(=O)CCC)OC(=O)CCCCCCCCCCCCCCCC=CC=CC=CC=CC=CC	762586	656597	769305	750177	790768	663945	412078	388578	359676	315075	330723	445129	1.81402e+06	1.93698e+06	0.927797	427629	911569	1.16178e+06	166667	181013	144446	86278.6	189670	182174	3.61648e+06	4.04917e+06	3.72282e+06	4.50765e+06	4.49736e+06	4.7839e+06	1.62886e+07	1.71504e+07	4.18427e+07	1.67889e+07	1.59676e+07	3.87991e+07	8.08646e+06
FALSE	6152	TG(O-9:0_4:0_29:6)+H	TG(O-42:6)+H	1	697.577	5.85778	TG	alkyl-acyl	M+H		C45 H77 O5	CCCCCCCCCOCC(COC(=O)CCC)OC(=O)CCCCCCCCCCCCCCCC=CC=CC=CC=CC=CC=CC	525333	582418	566710	450687	414242	491110	245518	242272	235658	244353	259436	216793	734832	917436	0.000790734	795431	305389	619667	235897	170303	12635.5	173411	299061	138616	2.67238e+06	2.36068e+06	2.69299e+06	2.48486e+06	2.72419e+06	2.54892e+06	2.24893e+07	2.03694e+07	1.81394e+07	2.08795e+07	1.76613e+07	4.09474e+07	4.29735e+06
FALSE	6269	TG(O-14:1_4:0_26:3)+H	TG(O-44:4)+H	1	729.639	6.55735	TG	alkyl-acyl	M+H		C47 H85 O5	CC=CCCCCCCCCCCCOCC(COC(=O)CCC)OC(=O)CCCCCCCCCCCCCCCCCCC=CC=CC=CC	1.27633e+06	1.32614e+06	927005	1.3167e+06	1.27626e+06	1.28307e+06	1.00145e+06	891726	769603	841021	957350	745232	132117	422124	NP	219927	298495	42814.2	31814.6	53952.2	0.64019	15670.4	14366.8	2.62147	1.90605e+06	2.55274e+06	1.82526e+06	2.24991e+06	2.19399e+06	1.72328e+06	1.41866e+07	1.46869e+07	1.50815e+07	1.48517e+07	1.51714e+07	1.14363e+07	4.94576e+06
FALSE	6256	TG(O-13:0_3:0_28:5)+H	TG(O-44:5)+H	1	727.624	7.16574	TG	alkyl-acyl	M+H		C47 H83 O5	CCCCCCCCCCCCCOCC(COC(=O)CC)OC(=O)CCCCCCCCCCCCCCCCC=CC=CC=CC=CC=CC	2.23979e+06	1.83867e+06	1.96379e+06	2.01283e+06	2.13489e+06	2.168e+06	1.29089e+06	1.20695e+06	1.10622e+06	1.16646e+06	1.2414e+06	1.09797e+06	4.65895e+06	3.82709e+06	NP	1.39026e+06	935253	3.0341e+06	313858	149778	192488	256714	371533	340790	5.55957e+06	6.88054e+06	8.87501e+06	6.30041e+06	6.47037e+06	6.88359e+06	1.63358e+07	1.14374e+07	7.93076e+06	7.70462e+06	8.88271e+06	8.71355e+06	1.37563e+07
FALSE	6255	TG(O-14:2_4:0_26:3)+H	TG(O-44:5)+H	1	727.624	6.08675	TG	alkyl-acyl	M+H		C47 H83 O5	CC=CC=CCCCCCCCCCOCC(COC(=O)CCC)OC(=O)CCCCCCCCCCCCCCCCCCC=CC=CC=CC	248222	319350	741018	279014	937229	652270	224301	213605	199939	237449	248522	167341	715132	757543	NP	223762	378789	680892	54274.2	99446.6	12351.9	78538.6	104433	59843.2	1.03759e+06	1.18417e+06	1.21712e+06	1.43759e+06	858445	1.47275e+06	1.07245e+07	1.46136e+07	1.09679e+07	1.30381e+07	1.19955e+07	1.09333e+07	3.54855e+06
FALSE	6275	TG(O-15:1_3:0_26:6)+H	TG(O-44:7)+H	1	723.592	6.89935	TG	alkyl-acyl	M+H		C47 H79 O5	CC=CCCCCCCCCCCCCOCC(COC(=O)CC)OC(=O)CCCCCCCCCCCCC=CC=CC=CC=CC=CC=CC	596.192	29468.1	791.912	1189.35	33638.1	46006.9	180.264	9245.98	18183.2	15773.7	16818.6	338.515	32578	21499	61705.9	0.0463805	21592.4	938.895	9899.46	7457.9	1.12052	0.188145	8720.76	5242.47	124450	399388	360658	389709	370797	496500	9.23553e+06	9.10385e+06	8.23075e+06	8.64717e+06	8.68939e+06	7.04317e+06	118550
FALSE	5941	TG(O-23:7_3:0_19:0)+H	TG(O-45:7)+H	1	737.608	2.0296	TG	alkyl-acyl	M+H		C48 H81 O5	CC=CC=CC=CC=CC=CC=CC=CCCCCCCCCOCC(COC(=O)CC)OC(=O)CCCCCCCCCCCCCCCCCC	50771	41539.7	54662.8	62593.2	76847.2	72464.6	NP	#DIV/0!	#DIV/0!	NP	NP	NP	NP	NP	NP	NP	NP	NP	NP	NP	NP	NP	NP	0.00206253	NP	NP	NP	NP	NP	NP	NP	NP	NP	NP	NP	NP	NP
FALSE	6277	TG(O-13:0_3:0_30:5)+H	TG(O-46:5)+H	1	755.655	8.27702	TG	alkyl-acyl	M+H		C49 H87 O5	CCCCCCCCCCCCCOCC(COC(=O)CC)OC(=O)CCCCCCCCCCCCCCCCCCC=CC=CC=CC=CC=CC	399524	317097	285831	272013	344516	472326	115192	176034	234428	188390	276693	340487	88008.7	352061	0.00388367	81734.1	304354	66754.6	50.1306	40.0017	45.242	11079.4	14518.3	74.134	1.0875e+06	605067	743231	550262	601178	558173	1.22407e+06	1.06477e+06	1.21412e+06	1.37013e+06	1.32775e+06	1.0533e+06	2.66573e+06
FALSE	3656	TG(O-16:0_16:0_18:0)+NH4	TG(O-50:0)+NH4	1	838.822	17.1696	TG	alkyl-acyl	M+NH4		C53 H108 N1 O5	CCCCCCCCCCCCCCCCOCC(COC(=O)CCCCCCCCCCCCCCC)OC(=O)CCCCCCCCCCCCCCCCC	1.47396e+07	1.48886e+07	1.37554e+07	1.51301e+07	1.50329e+07	1.47169e+07	1.32753e+07	1.25498e+07	1.16499e+07	1.33016e+07	1.29483e+07	1.33676e+07	63200.6	47803.8	47457.4	52561.8	56770.2	55381.7	10254.8	6076.05	3720.23	2783.93	3161.48	5578.99	1.75279e+06	1.84406e+06	1.94138e+06	2.02773e+06	1.88018e+06	1.92224e+06	1.30209e+06	1.38175e+06	1.34256e+06	1.22174e+06	1.35573e+06	1.05739e+06	153732
FALSE	3635	TG(O-16:0_16:0_18:1)+NH4	TG(O-50:1)+NH4	1	836.807	15.4357	TG	alkyl-acyl	M+NH4		C53 H106 N1 O5	CCCCCCCCCCCCCCCCOCC(COC(=O)CCCCCCCCCCCCCCC)OC(=O)CCCCCCCCCCCCCCC=CC	1.86133e+07	1.98377e+07	1.84953e+07	1.84329e+07	1.87588e+07	1.81551e+07	1.51317e+07	1.70944e+07	1.88195e+07	1.94246e+07	2.20791e+07	1.8709e+07	1.14685e+06	1.05455e+06	1.17528e+06	1.20355e+06	1.11796e+06	1.18207e+06	162347	155262	155235	151716	140536	147807	5.20528e+06	4.97142e+06	5.26364e+06	5.07164e+06	5.35314e+06	5.3499e+06	2.48878e+06	2.3016e+06	2.07023e+06	2.38376e+06	2.45678e+06	2.1236e+06	377057
FALSE	4042	TG(O-18:0_16:0_18:1)+NH4	TG(O-52:1)+NH4	1	864.838	16.807	TG	alkyl-acyl	M+NH4		C55 H110 N1 O5	CCCCCCCCCCCCCCCCCCOCC(COC(=O)CCCCCCCCCCCCCCC)OC(=O)CCCCCCCCCCCCCCC=CC	1.15202e+07	1.10847e+07	1.05676e+07	1.10906e+07	1.07425e+07	1.12799e+07	1.67839e+07	1.55325e+07	1.40652e+07	1.00038e+07	1.75109e+07	1.73638e+07	86834.9	76886.2	61470.9	89014.7	77979.5	97016.8	37184	29262.5	28383.9	31901.4	28224.1	32241.3	4.47286e+06	4.06513e+06	4.58601e+06	4.77845e+06	4.69421e+06	4.60994e+06	4.97291e+06	4.70541e+06	4.66717e+06	4.41828e+06	4.64957e+06	3.68108e+06	194758
FALSE	6166	TG(O-18:0_16:0_18:2)+NH4	TG(O-52:2)+NH4	1	862.822	15.4755	TG	alkyl-acyl	M+NH4		C55 H108 N1 O5	CCCCCCCCCCCCCCCCCCOCC(COC(=O)CCCCCCCCCCCCCCC)OC(=O)CCCCCCCCCCCCC=CC=CC	6.90609e+06	5.15955e+06	5.49786e+06	4.33933e+06	4.30025e+06	1.82162e+06	4.99711e+06	5.52273e+06	5.97158e+06	5.297e+06	5.39387e+06	5.04313e+06	380829	390271	229627	400635	407819	418876	262435	264328	240649	268207	272237	262675	5.69585e+06	5.01068e+06	5.51007e+06	5.61409e+06	5.5544e+06	5.54513e+06	2.74383e+06	2.71568e+06	2.11486e+06	2.6995e+06	2.49155e+06	2.4209e+06	135916
FALSE	6165	TG(O-18:1_16:0_18:1)+NH4	TG(O-52:2)+NH4	1	862.822	15.277	TG	alkyl-acyl	M+NH4		C55 H108 N1 O5	CC=CCCCCCCCCCCCCCCCOCC(COC(=O)CCCCCCCCCCCCCCC)OC(=O)CCCCCCCCCCCCCCC=CC	3.87044e+06	3.96182e+06	3.11031e+06	3.75152e+06	3.79057e+06	4.07228e+06	6.83808e+06	6.38762e+06	5.84836e+06	7.1341e+06	6.49072e+06	6.7435e+06	320138	342144	346945	381878	330818	336195	231277	218345	213624	222568	235357	224152	4.29421e+06	3.73337e+06	4.2888e+06	4.62409e+06	4.25552e+06	4.51687e+06	2.14468e+06	2.11211e+06	2.11486e+06	2.08257e+06	2.02837e+06	1.96858e+06	104581
FALSE	6168	TG(O-20:0_16:0_18:0)+NH4	TG(O-54:0)+NH4	1	894.885	20.9551	TG	alkyl-acyl	M+NH4		C57 H116 N1 O5	CCCCCCCCCCCCCCCCCCCCOCC(COC(=O)CCCCCCCCCCCCCCC)OC(=O)CCCCCCCCCCCCCCCCC	685482	684733	622216	755364	688608	655280	705723	684631	654021	735031	725352	718698	NP	NP	NP	NP	NP	NP	NP	NP	NP	NP	NP	NP	229126	200275	205321	231185	226081	212076	284513	289455	280610	306537	323835	116233	0.00192145
FALSE	6244	TG(O-18:1_18:0_18:1)+NH4	TG(O-54:2)+NH4	1	890.854	16.9661	TG	alkyl-acyl	M+NH4		C57 H112 N1 O5	CC=CCCCCCCCCCCCCCCCOCC(COC(=O)CCCCCCCCCCCCCCC=CC)OC(=O)CCCCCCCCCCCCCCCCC	2.16015e+06	1.92278e+06	1.27722e+06	2.23509e+06	1.38404e+06	1.85515e+06	3.22092e+06	3.79557e+06	4.31745e+06	6.00619e+06	4.60836e+06	5.64046e+06	7377.57	13314.2	5615.67	17772.1	9298.65	5814.92	0.00869315	5647.6	3191.17	2758.59	0.000145266	0.000137277	3.17674e+06	3.1233e+06	3.27094e+06	3.41676e+06	3.48087e+06	3.23691e+06	2.72969e+06	2.01927e+06	2.41855e+06	2.21457e+06	2.28949e+06	1.90072e+06	NP
FALSE	5936	TG(O-15:1_19:0_22:5)+H	TG(O-56:6)+H	1	893.796	8.77114	TG	alkyl-acyl	M+H		C59 H105 O5	CC=CCCCCCCCCCCCCOCC(COC(=O)CCCCCCCCCCCCCCCCCC)OC(=O)CCCCCCCCCCC=CC=CC=CC=CC=CC	1.76347e+07	1.84862e+07	1.85682e+07	1.87706e+07	1.96449e+07	2.11839e+07	3.35818e+07	3.14948e+07	2.89699e+07	3.24336e+07	2.43581e+07	3.50192e+07	123918	145837	132154	737091	207245	355047	195366	189690	274708	349915	348607	137662	3.78851e+06	3.94654e+06	3.99669e+06	4.37533e+06	4.7745e+06	4.13864e+06	1.8775e+07	1.81497e+07	2.00056e+07	1.71014e+07	1.59655e+07	1.58535e+07	5.33104e+06
FALSE	6175	TG(P-5:0_5:0_18:3)+NH4	TG(P-28:3)+NH4	1	522.415	4.81392	TG	alkenyl-acyl	M+NH4		C31 H56 N1 O5	CCCC=COCC(COC(=O)CCCC)OC(=O)CCCCCCCCCCC=CC=CC=CC	61467.9	50481.4	76219.1	68523.5	65039	58193.6	3060.65	#DIV/0!	#DIV/0!	10053.5	9419.1	7825.89	1.79423e+06	1.8332e+06	1.85497e+06	1.74581e+06	1.75667e+06	1.76831e+06	11474.4	31594.4	17744.6	26160	20625.4	31845.5	92185.1	100538	97470.6	89495.7	90893.8	100079	NP	NP	NP	0.00894151	NP	NP	46606.1
FALSE	6234	TG(P-10:0_20:6)+H	TG(P-30:6)+H	1	527.373	4.82887	TG	alkenyl-acyl	M+H		C33 H51 O5	CCC=COCC(COC(=O)CCCCC)OC(=O)CCCCCCC=CC=CC=CC=CC=CC=CC	NP	NP	NP	NP	NP	NP	NP	#DIV/0!	#DIV/0!	NP	NP	NP	NP	NP	495347	455604	539658	313756	103.557	NP	NP	NP	NP	NP	NP	NP	7457.98	NP	NP	NP	13258	1516.7	NP	NP	8522.04	NP	NP
FALSE	6274	TG(P-15:2_4:0_25:4)+H	TG(P-44:6)+H	1	723.592	6.01564	TG	alkenyl-acyl	M+H		C47 H79 O5	CC=CC=CCCCCCCCCC=COCC(COC(=O)CCC)OC(=O)CCCCCCCCCCCCCCCC=CC=CC=CC=CC	332176	254013	162209	288612	346756	242210	151507	132131	110919	134141	82377.8	111793	2.07941e+06	1.97958e+06	60.2431	1.589e+06	1.39906e+06	1.4208e+06	265752	151097	97784.3	181640	158554	196485	2.21669e+06	1.35254e+06	1.47263e+06	1.45713e+06	1.41809e+06	1.32515e+06	1.51964e+07	1.53375e+07	2.05427e+07	1.59045e+07	1.60703e+07	1.26026e+07	2.22912e+06
FALSE	6237	TG(P-7:0_30:5_11:0)+H	TG(P-48:5)+H	1	781.67	7.58719	TG	alkenyl-acyl	M+H		C51 H89 O5	CCCCCC=COCC(COC(=O)CCCCCCCCCC)OC(=O)CCCCCCCCCCCCCCCCCCC=CC=CC=CC=CC=CC	1.05425e+06	964440	932963	841474	884451	906442	1.24571e+06	1.12643e+06	991497	879083	1.15186e+06	894129	4.73879e+06	4.88793e+06	0.00380072	3.67969e+06	2.66948e+06	5.11622e+06	9150.1	1175.8	683.738	481.48	813895	16582.9	1.7027e+06	2.45675e+06	1.84832e+06	1.97553e+06	2.2198e+06	1.92182e+06	2.20886e+06	1.77704e+06	1.91032e+06	2.40149e+06	2.44819e+06	2.15222e+06	2.79316e+06
FALSE	6169	TG(P-15:2_8:0_29:0)+Na	TG(P-52:2)+Na	1	865.762	9.00661	TG	alkenyl-acyl	M+Na		C55 H102 Na1 O5	CC=CC=CCCCCCCCCC=COCC(COC(=O)CCCCCCC)OC(=O)CCCCCCCCCCCCCCCCCCCCCCCCCCCC	1.1511e+07	1.74106e+07	1.9559e+07	1.82537e+07	1.80826e+07	2.05984e+07	9.1973e+06	1.40184e+07	1.86445e+07	2.90333e+07	7.77187e+06	1.90121e+07	1.71877e+06	1.94786e+06	0	823648	224944	862472	140145	152912	24430.2	230615	186152	87306.3	839573	3.23709e+06	973037	1.52834e+06	1.89172e+06	2.02942e+06	4.43041e+07	4.8522e+07	4.59742e+07	5.31624e+07	5.10966e+07	4.37898e+07	1.22884e+07
FALSE	6272	TG(P-30:2_6:0_18:1)+Na	TG(P-54:3)+Na	1	891.778	8.89441	TG	alkenyl-acyl	M+Na		C57 H104 Na1 O5	CC=CC=CCCCCCCCCCCCCCCCCCCCCCCCC=COCC(COC(=O)CCCCC)OC(=O)CCCCCCCCCCCCCCC=CC	1.03841e+07	1.05394e+07	1.01353e+07	1.00957e+07	6.60904e+06	8.18914e+06	1.47665e+07	1.4122e+07	1.32811e+07	1.62809e+07	1.42272e+07	1.30303e+07	2.90987e+06	2.4753e+06	0	1.092e+06	786697	658701	236784	472097	261112	254274	707036	213717	1.45378e+06	1.82361e+06	1.67887e+06	1.73452e+06	616688	1.94859e+06	4.84175e+07	6.00066e+07	4.68068e+07	4.69661e+07	4.55035e+07	4.25575e+07	5.91299e+06
FALSE	6282	TG(P-50:5_6:0)+H	TG(P-56:5)+H	1	893.796	9.49516	TG	alkenyl-acyl	M+H		C59 H105 O5	CC=CC=CC=CC=CC=CCCCCCCCC=COCC(COC(=O)CCCCC)OC(=O)CCCCCCCCCCCCCCCCCCCCCCCCCCCCC	7.3695e+06	1.49923e+07	1.53938e+07	6.86395e+06	8.53359e+06	7.35593e+06	1.08221e+07	1.18228e+07	1.26591e+07	1.89546e+07	1.26233e+07	1.13826e+07	1.20266e+06	1.16095e+06	2895.3	1.22343e+06	959411	1.19099e+06	68837.5	246900	205733	141992	84545.5	177844	4.16737e+06	2.98001e+06	5.86904e+06	2.93496e+06	2.16899e+06	2.65527e+06	6.25692e+07	6.38086e+07	6.18991e+07	5.64218e+07	5.69439e+07	5.88744e+07	9.7182e+06
FALSE	1150	WE(O-48:11)+NH4	WE(O-48:11)+NH4	1	700.603	6.20946	WE	Wax monoesters	M+NH4		C48 H78 N1 O2	CC=CC=CC=CC=CC=CC=CC=CCCCCCCCCCCOC(=O)CCCCCCCCCCCCCC=CC=CC=CC=CC	929550	808378	700325	686987	465918	930869	714687	542472	362716	357648	320319	442957	1.22727e+06	1.5798e+06	1.01416e+06	1.23338e+06	1.37307e+06	1.72651e+06	123089	157445	136266	71138.3	168433	124557	2.4054e+06	4.3196e+06	3.32575e+06	1.73188e+06	1.66018e+06	2.98196e+06	2.70491e+07	2.62374e+07	2.73242e+07	2.62207e+07	2.08242e+07	2.19494e+07	2.46614e+06
[truncated: 29 more columns]
